# Supplementary material for: Crystal structure of 1,3-di­cyclo­hexyl-4,5-dimethyl-1H-imidazol-3-ium-2-carbodi­thio­ate chloro­form monosolvate
Source: Acta Crystallogr Sect E Struct Rep Online. 2014 Nov 5;70(Pt 12):o1227–8. doi: 10.1107/S1600536814023800 (PMC4257426; doi:10.1107/S1600536814023800)
Supplement: Supplementary file 1 [file e-70-o1227-sup1.cif]

##############################################################################
#                                                                            #
# This CIF contains the data in a paper accepted for publication in          #
# Acta Crystallographica Section E. It conforms to the requirements of       #
# Notes for Authors for Acta Crystallographica Section E, and has been       #
# peer reviewed under the auspices of the IUCr Commission on Journals.       #
#                                                                            #
# Full details of the Crystallographic Information File format               #
# are given in the paper "The Crystallographic Information File (CIF):       #
# a New Standard Archive File for Crystallography" by S. R. Hall, F. H.      #
# Allen and I. D. Brown [Acta Cryst. (1991), A47, 655-685].                  #
#                                                                            #
# The current version of the core CIF dictionary is obtainable from          #
# ftp://ftp.iucr.org/pub/cif_core.dic.                                       #
#                                                                            #
# Software is freely available for graphical display of the structure(s)     #
# in this CIF. For information consult the CIF software page                 #
# http://www.iucr.org/resources/cif/software.                                #
#                                                                            #
# This file may be used for bona fide research purposes within the           #
# scientific community so long as proper attribution is given to the journal # 
# article from which it was obtained.                                        #
#                                                                            #
##############################################################################
data_I
_database_code_depnum_ccdc_archive 'CCDC 1031415'
_audit_creation_method     SHELXL-97
_chemical_name_systematic
;
1,3-Dicyclohexyl-4,5-dimethyl-1<i>H</i>-imidazol-3-ium-2-carbodithioate
chloroform monosolvate
;
_chemical_name_common     ?
_chemical_formula_moiety     'C18 H28 N2 S2, C H Cl3'
_chemical_formula_sum     'C19 H29 Cl3 N2 S2'
_chemical_formula_iupac     'C18 H28 N2 S2, C H Cl3'
_chemical_formula_weight     455.91
_chemical_melting_point     ?
_symmetry_cell_setting     monoclinic
_symmetry_space_group_name_H-M     'P 21/c'
_symmetry_space_group_name_Hall     '-P 2ybc'
loop_
    _symmetry_equiv_pos_as_xyz
    'x, y, z'
    '-x, y+1/2, -z+1/2'
    '-x, -y, -z'
    'x, -y-1/2, z-1/2'
_cell_length_a     8.4800(17)
_cell_length_b     16.227(3)
_cell_length_c     17.263(4)
_cell_angle_alpha     90.00
_cell_angle_beta     98.78(3)
_cell_angle_gamma     90.00
_cell_volume     2347.6(8)
_cell_formula_units_Z     4
_cell_measurement_reflns_used     25
_cell_measurement_theta_min     7.633
_cell_measurement_theta_max     13.653
_cell_measurement_temperature     223(2)
_exptl_crystal_description     block
_exptl_crystal_colour     red
_exptl_crystal_size_max     0.60
_exptl_crystal_size_mid     0.50
_exptl_crystal_size_min     0.30
_exptl_crystal_density_diffrn     1.290
_exptl_crystal_density_meas     ?
_exptl_crystal_density_method     'not measured'
_exptl_crystal_F_000     960
_exptl_absorpt_coefficient_mu     0.575
_exptl_absorpt_correction_type     multi-scan
_exptl_absorpt_process_details
;
(CAD-4 Software; Enraf--Nonius, 1998)
;
_exptl_absorpt_correction_T_min     0.77486
_exptl_absorpt_correction_T_max     0.93897
_exptl_special_details     ?
_diffrn_ambient_temperature     223(2)
_diffrn_radiation_type     MoK\a
_diffrn_radiation_wavelength     0.71073
_diffrn_radiation_source     'fine-focus sealed tube'
_diffrn_radiation_monochromator     graphite
_diffrn_measurement_device_type     'Enraf--Nonius CAD-4'
_diffrn_measurement_method     '\w scans'
_diffrn_detector_area_resol_mean     ?
_diffrn_reflns_number     5278
_diffrn_reflns_av_R_equivalents     0.0624
_diffrn_reflns_av_sigmaI/netI     0.0498
_diffrn_reflns_theta_min     3.13
_diffrn_reflns_theta_max     26.37
_diffrn_reflns_theta_full     26.37
_diffrn_measured_fraction_theta_max     0.998
_diffrn_measured_fraction_theta_full     0.998
_diffrn_reflns_limit_h_min     -10
_diffrn_reflns_limit_h_max     10
_diffrn_reflns_limit_k_min     0
_diffrn_reflns_limit_k_max     20
_diffrn_reflns_limit_l_min     -1
_diffrn_reflns_limit_l_max     21
_diffrn_standards_number     3
_diffrn_standards_interval_count     400
_diffrn_standards_interval_time     3600
_diffrn_standards_decay_%     7
_refine_special_details
;
Refinement of <i>F</i>^2^ against ALL reflections. The weighted <i>R</i>-factor
<i>wR</i> and goodness of fit <i>S</i> are based on <i>F</i>^2^, conventional
<i>R</i>-factors <i>R</i> are based on <i>F</i>, with <i>F</i> set to zero for
negative <i>F</i>^2^. The threshold expression of <i>F</i>^2^ >
\s(<i>F</i>^2^) is used only for calculating <i>R</i>-factors(gt) <i>etc</i>.
and is not relevant to the choice of reflections for refinement.
<i>R</i>-factors based on <i>F</i>^2^ are statistically about twice as large
as those based on <i>F</i>, and <i>R</i>- factors based on ALL data will be
even larger.
;
_reflns_number_total     4797
_reflns_number_gt     3215
_reflns_threshold_expression     I>2sigma(I)
_refine_ls_structure_factor_coef     Fsqd
_refine_ls_matrix_type     full
_refine_ls_R_factor_all     0.0979
_refine_ls_R_factor_gt     0.0525
_refine_ls_wR_factor_gt     0.1317
_refine_ls_wR_factor_ref     0.1527
_refine_ls_goodness_of_fit_ref     1.037
_refine_ls_restrained_S_all     1.037
_refine_ls_number_reflns     4797
_refine_ls_number_parameters     272
_refine_ls_number_restraints     0
_refine_ls_hydrogen_treatment     constr
_refine_ls_weighting_scheme     calc
_refine_ls_weighting_details
         'calc w=1/[\s^2^(Fo^2^)+(0.0736P)^2^+1.0555P] where P=(Fo^2^+2Fc^2^)/3'
_atom_sites_solution_hydrogens     geom
_atom_sites_solution_primary     direct
_atom_sites_solution_secondary     difmap
_refine_ls_shift/su_max     0.000
_refine_ls_shift/su_mean     0.000
_refine_diff_density_max     0.396
_refine_diff_density_min     -0.453
_refine_ls_extinction_method
;
SHELXL97 (Sheldrick, 2008)
;
_refine_ls_extinction_coef     0.0056(12)
_refine_ls_extinction_expression
                                  'Fc^*^=kFc[1+0.001xFc^2^\l^3^/sin(2\q)]^-1/4^'
loop_
    _atom_type_symbol
    _atom_type_description
    _atom_type_scat_dispersion_real
    _atom_type_scat_dispersion_imag
    _atom_type_scat_source
    'C' 'C' 0.0033 0.0016
                         'International Tables Vol C Tables 4.2.6.8 and 6.1.1.4'
    'H' 'H' 0.0000 0.0000
                         'International Tables Vol C Tables 4.2.6.8 and 6.1.1.4'
    'N' 'N' 0.0061 0.0033
                         'International Tables Vol C Tables 4.2.6.8 and 6.1.1.4'
    'S' 'S' 0.1246 0.1234
                         'International Tables Vol C Tables 4.2.6.8 and 6.1.1.4'
    'Cl' 'Cl' 0.1484 0.1585
                         'International Tables Vol C Tables 4.2.6.8 and 6.1.1.4'
_computing_data_collection
;
CAD-4 Software (Enraf--Nonius, 1998)
;
_computing_cell_refinement
;
CAD-4 Software (Enraf--Nonius, 1998)
;
_computing_data_reduction
;
HELENA/PLATON (Spek, 2009)
;
_computing_structure_solution
;
SHELXS97 (Sheldrick, 2008)
;
_computing_structure_refinement
;
SHELXL97 (Sheldrick, 2008)
;
_computing_molecular_graphics
;
SHELXTL (Sheldrick, 2008)
;
_computing_publication_material
;
SHELXTL (Sheldrick, 2008)
;
loop_
    _atom_site_type_symbol
    _atom_site_label
    _atom_site_fract_x
    _atom_site_fract_y
    _atom_site_fract_z
    _atom_site_U_iso_or_equiv
    _atom_site_adp_type
    _atom_site_calc_flag
    _atom_site_refinement_flags
    _atom_site_occupancy
    _atom_site_symmetry_multiplicity
    _atom_site_disorder_assembly
    _atom_site_disorder_group
    S S1 0.33013(10) 0.35829(5) 0.21958(5) 0.0524(2) Uani d . 1 1 . .
    S S2 0.08543(11) 0.22805(5) 0.16626(5) 0.0601(3) Uani d . 1 1 . .
    N N1 0.2665(3) 0.22155(13) 0.36574(12) 0.0374(5) Uani d . 1 1 . .
    N N2 0.4181(3) 0.15925(13) 0.29338(12) 0.0357(5) Uani d . 1 1 . .
    C C1 0.2388(3) 0.26807(16) 0.22524(14) 0.0366(6) Uani d . 1 1 . .
    C C2 0.3059(3) 0.21643(15) 0.29333(14) 0.0346(6) Uani d . 1 1 . .
    C C3 0.4543(3) 0.12642(17) 0.36899(15) 0.0401(6) Uani d . 1 1 . .
    C C4 0.3592(3) 0.16530(17) 0.41371(15) 0.0410(6) Uani d . 1 1 . .
    C C5 0.3515(5) 0.1536(2) 0.49892(17) 0.0598(9) Uani d . 1 1 . .
    H H5A 0.4239 0.1099 0.5195 0.090 Uiso calc R 1 1 . .
    H H5B 0.2435 0.1390 0.5057 0.090 Uiso calc R 1 1 . .
    H H5C 0.3821 0.2044 0.5269 0.090 Uiso calc R 1 1 . .
    C C6 0.5769(4) 0.0621(2) 0.39258(19) 0.0584(9) Uani d . 1 1 . .
    H H6A 0.5829 0.0508 0.4481 0.088 Uiso calc R 1 1 . .
    H H6B 0.6798 0.0815 0.3821 0.088 Uiso calc R 1 1 . .
    H H6C 0.5481 0.0121 0.3629 0.088 Uiso calc R 1 1 . .
    C C11 0.4780(3) 0.13436(17) 0.22026(15) 0.0401(6) Uani d . 1 1 . .
    H H11 0.4262 0.1722 0.1791 0.048 Uiso calc R 1 1 . .
    C C12 0.4225(4) 0.04907(19) 0.19417(18) 0.0486(7) Uani d . 1 1 . .
    H H12A 0.3061 0.0460 0.1898 0.058 Uiso calc R 1 1 . .
    H H12B 0.4686 0.0087 0.2334 0.058 Uiso calc R 1 1 . .
    C C13 0.4722(4) 0.0282(2) 0.11543(19) 0.0596(9) Uani d . 1 1 . .
    H H13A 0.4464 -0.0296 0.1028 0.072 Uiso calc R 1 1 . .
    H H13B 0.4113 0.0624 0.0746 0.072 Uiso calc R 1 1 . .
    C C14 0.6454(4) 0.0417(2) 0.1153(2) 0.0643(9) Uani d . 1 1 . .
    H H14A 0.6701 0.0321 0.0624 0.077 Uiso calc R 1 1 . .
    H H14B 0.7064 0.0019 0.1507 0.077 Uiso calc R 1 1 . .
    C C15 0.6956(4) 0.1279(3) 0.1410(2) 0.0710(11) Uani d . 1 1 . .
    H H15A 0.6420 0.1677 0.1030 0.085 Uiso calc R 1 1 . .
    H H15B 0.8109 0.1338 0.1422 0.085 Uiso calc R 1 1 . .
    C C16 0.6529(4) 0.1466(2) 0.2229(2) 0.0627(9) Uani d . 1 1 . .
    H H16A 0.7120 0.1096 0.2618 0.075 Uiso calc R 1 1 . .
    H H16B 0.6818 0.2035 0.2378 0.075 Uiso calc R 1 1 . .
    C C21 0.1355(3) 0.27565(18) 0.38309(16) 0.0433(7) Uani d . 1 1 . .
    H H21 0.1026 0.3082 0.3348 0.052 Uiso calc R 1 1 . .
    C C22 -0.0096(4) 0.2273(2) 0.3958(2) 0.0629(9) Uani d . 1 1 . .
    H H22A 0.0144 0.1942 0.4437 0.075 Uiso calc R 1 1 . .
    H H22B -0.0408 0.1898 0.3516 0.075 Uiso calc R 1 1 . .
    C C23 -0.1469(4) 0.2874(3) 0.4031(2) 0.0765(11) Uani d . 1 1 . .
    H H23A -0.1805 0.3142 0.3525 0.092 Uiso calc R 1 1 . .
    H H23B -0.2381 0.2564 0.4167 0.092 Uiso calc R 1 1 . .
    C C24 -0.0988(5) 0.3520(3) 0.4644(2) 0.0739(11) Uani d . 1 1 . .
    H H24A -0.1858 0.3919 0.4634 0.089 Uiso calc R 1 1 . .
    H H24B -0.0820 0.3258 0.5162 0.089 Uiso calc R 1 1 . .
    C C25 0.0500(5) 0.3964(2) 0.4524(2) 0.0744(11) Uani d . 1 1 . .
    H H25A 0.0810 0.4343 0.4963 0.089 Uiso calc R 1 1 . .
    H H25B 0.0285 0.4293 0.4043 0.089 Uiso calc R 1 1 . .
    C C26 0.1874(4) 0.33744(19) 0.4464(2) 0.0589(9) Uani d . 1 1 . .
    H H26A 0.2799 0.3682 0.4342 0.071 Uiso calc R 1 1 . .
    H H26B 0.2184 0.3091 0.4965 0.071 Uiso calc R 1 1 . .
    C C30 0.9203(4) 0.42877(19) 0.1636(2) 0.034(3) Uani d PR 0.51(2) 1 A 1
    H H30 1.0037 0.3867 0.1791 0.041 Uiso calc PR 0.51(2) 1 A 1
    Cl Cl1 0.9615(8) 0.5094(6) 0.2138(5) 0.124(3) Uani d P 0.51(2) 1 A 1
    Cl Cl2 0.9264(10) 0.4611(3) 0.0639(4) 0.0889(17) Uani d P 0.51(2) 1 A 1
    Cl Cl3 0.7332(7) 0.3868(5) 0.1695(6) 0.091(2) Uani d P 0.51(2) 1 A 1
    C C31 0.9117(16) 0.4311(8) 0.1563(8) 0.095(6) Uani d P 0.49(2) 1 A 2
    H H31 1.0026 0.3925 0.1682 0.113 Uiso calc PR 0.49(2) 1 A 2
    Cl Cl1A 0.9542(5) 0.5234(3) 0.2235(2) 0.0516(14) Uani d P 0.49(2) 1 A 2
    Cl Cl2A 0.8855(18) 0.4481(8) 0.0636(4) 0.161(4) Uani d P 0.49(2) 1 A 2
    Cl Cl3A 0.7452(9) 0.3845(4) 0.1871(7) 0.0886(19) Uani d P 0.49(2) 1 A 2
loop_
    _atom_site_aniso_label
    _atom_site_aniso_U_11
    _atom_site_aniso_U_22
    _atom_site_aniso_U_33
    _atom_site_aniso_U_12
    _atom_site_aniso_U_13
    _atom_site_aniso_U_23
    S1 0.0600(5) 0.0409(4) 0.0582(5) -0.0029(4) 0.0153(4) 0.0107(3)
    S2 0.0651(5) 0.0540(5) 0.0536(5) 0.0008(4) -0.0152(4) -0.0048(4)
    N1 0.0485(13) 0.0363(12) 0.0289(11) 0.0043(10) 0.0104(9) -0.0007(9)
    N2 0.0438(12) 0.0333(11) 0.0319(11) 0.0045(10) 0.0124(9) 0.0009(9)
    C1 0.0458(15) 0.0362(14) 0.0296(13) 0.0075(12) 0.0116(11) -0.0013(11)
    C2 0.0402(13) 0.0330(13) 0.0317(13) 0.0006(11) 0.0086(10) -0.0027(11)
    C3 0.0489(15) 0.0368(14) 0.0342(14) 0.0047(12) 0.0048(12) 0.0024(11)
    C4 0.0554(17) 0.0370(14) 0.0310(13) 0.0016(13) 0.0080(12) 0.0008(11)
    C5 0.091(3) 0.056(2) 0.0337(15) 0.0158(18) 0.0123(16) 0.0077(14)
    C6 0.075(2) 0.0529(19) 0.0468(18) 0.0238(17) 0.0095(16) 0.0109(15)
    C11 0.0497(16) 0.0382(15) 0.0349(13) 0.0018(12) 0.0153(12) -0.0028(11)
    C12 0.0522(17) 0.0479(17) 0.0493(17) -0.0099(14) 0.0195(14) -0.0114(14)
    C13 0.077(2) 0.0550(19) 0.0499(19) -0.0107(17) 0.0214(17) -0.0184(15)
    C14 0.076(2) 0.069(2) 0.054(2) 0.0061(19) 0.0302(17) -0.0104(17)
    C15 0.064(2) 0.088(3) 0.070(2) -0.025(2) 0.0379(18) -0.021(2)
    C16 0.061(2) 0.069(2) 0.064(2) -0.0229(17) 0.0285(16) -0.0217(18)
    C21 0.0525(16) 0.0441(16) 0.0358(14) 0.0111(13) 0.0144(12) -0.0008(12)
    C22 0.0540(19) 0.064(2) 0.074(2) -0.0008(17) 0.0196(17) -0.0130(18)
    C23 0.055(2) 0.099(3) 0.079(3) 0.009(2) 0.0224(19) -0.009(2)
    C24 0.078(2) 0.094(3) 0.054(2) 0.038(2) 0.0255(18) -0.002(2)
    C25 0.094(3) 0.060(2) 0.073(2) 0.021(2) 0.023(2) -0.0195(19)
    C26 0.067(2) 0.0464(18) 0.066(2) 0.0080(16) 0.0163(17) -0.0167(16)
    C30 0.023(4) 0.040(6) 0.038(5) -0.002(4) 0.003(3) 0.016(4)
    Cl1 0.090(3) 0.102(3) 0.186(6) -0.010(2) 0.034(3) -0.072(4)
    Cl2 0.113(3) 0.099(4) 0.0580(19) 0.0136(19) 0.0249(16) 0.0109(16)
    Cl3 0.048(2) 0.087(3) 0.136(5) -0.0110(17) 0.004(3) -0.014(2)
    C31 0.120(12) 0.095(12) 0.069(9) 0.058(9) 0.015(8) -0.002(8)
    Cl1A 0.0494(16) 0.0500(17) 0.057(2) -0.0037(10) 0.0128(10) -0.0085(13)
    Cl2A 0.143(6) 0.285(10) 0.057(2) 0.049(5) 0.021(3) 0.062(4)
    Cl3A 0.110(5) 0.048(2) 0.126(4) -0.008(2) 0.072(4) -0.0069(18)
_geom_special_details
;
All e.s.d.'s (except the e.s.d. in the dihedral angle between two l.s. planes)
are estimated using the full covariance matrix. The cell e.s.d.'s are taken
into account individually in the estimation of e.s.d.'s in distances, angles
and torsion angles; correlations between e.s.d.'s in cell parameters are only
used when they are defined by crystal symmetry. An approximate (isotropic)
treatment of cell e.s.d.'s is used for estimating e.s.d.'s involving l.s.
planes.
;
loop_
    _geom_bond_atom_site_label_1
    _geom_bond_atom_site_label_2
    _geom_bond_site_symmetry_2
    _geom_bond_distance
    _geom_bond_publ_flag
    S1 C1 . 1.666(3) ?
    S2 C1 . 1.657(3) ?
    N1 C2 . 1.345(3) ?
    N1 C4 . 1.392(3) ?
    N1 C21 . 1.482(3) ?
    N2 C2 . 1.329(3) ?
    N2 C3 . 1.400(3) ?
    N2 C11 . 1.487(3) ?
    C1 C2 . 1.484(4) ?
    C3 C4 . 1.354(4) ?
    C3 C6 . 1.486(4) ?
    C4 C5 . 1.494(4) ?
    C5 H5A . 0.9700 ?
    C5 H5B . 0.9700 ?
    C5 H5C . 0.9700 ?
    C6 H6A . 0.9700 ?
    C6 H6B . 0.9700 ?
    C6 H6C . 0.9700 ?
    C11 C16 . 1.490(4) ?
    C11 C12 . 1.508(4) ?
    C11 H11 . 0.9900 ?
    C12 C13 . 1.521(4) ?
    C12 H12A . 0.9800 ?
    C12 H12B . 0.9800 ?
    C13 C14 . 1.485(5) ?
    C13 H13A . 0.9800 ?
    C13 H13B . 0.9800 ?
    C14 C15 . 1.509(5) ?
    C14 H14A . 0.9800 ?
    C14 H14B . 0.9800 ?
    C15 C16 . 1.542(4) ?
    C15 H15A . 0.9800 ?
    C15 H15B . 0.9800 ?
    C16 H16A . 0.9800 ?
    C16 H16B . 0.9800 ?
    C21 C26 . 1.499(4) ?
    C21 C22 . 1.504(4) ?
    C21 H21 . 0.9900 ?
    C22 C23 . 1.539(5) ?
    C22 H22A . 0.9800 ?
    C22 H22B . 0.9800 ?
    C23 C24 . 1.500(6) ?
    C23 H23A . 0.9800 ?
    C23 H23B . 0.9800 ?
    C24 C25 . 1.495(6) ?
    C24 H24A . 0.9800 ?
    C24 H24B . 0.9800 ?
    C25 C26 . 1.524(5) ?
    C25 H25A . 0.9800 ?
    C25 H25B . 0.9800 ?
    C26 H26A . 0.9800 ?
    C26 H26B . 0.9800 ?
    C30 Cl1 . 1.579(10) ?
    C30 Cl3 . 1.744(7) ?
    C30 Cl2 . 1.807(7) ?
    C30 H30 . 0.9900 ?
    C31 Cl2A . 1.605(16) ?
    C31 Cl3A . 1.754(15) ?
    C31 Cl1A . 1.896(14) ?
    C31 H31 . 0.9900 ?
loop_
    _geom_angle_atom_site_label_1
    _geom_angle_atom_site_label_2
    _geom_angle_atom_site_label_3
    _geom_angle_site_symmetry_1
    _geom_angle_site_symmetry_3
    _geom_angle
    _geom_angle_publ_flag
    C2 N1 C4 . . 108.3(2) ?
    C2 N1 C21 . . 121.6(2) ?
    C4 N1 C21 . . 129.8(2) ?
    C2 N2 C3 . . 108.7(2) ?
    C2 N2 C11 . . 121.8(2) ?
    C3 N2 C11 . . 129.3(2) ?
    C2 C1 S2 . . 115.8(2) ?
    C2 C1 S1 . . 114.64(19) ?
    S2 C1 S1 . . 129.54(16) ?
    N2 C2 N1 . . 108.8(2) ?
    N2 C2 C1 . . 125.6(2) ?
    N1 C2 C1 . . 125.6(2) ?
    C4 C3 N2 . . 106.8(2) ?
    C4 C3 C6 . . 128.6(3) ?
    N2 C3 C6 . . 124.6(2) ?
    C3 C4 N1 . . 107.3(2) ?
    C3 C4 C5 . . 128.4(3) ?
    N1 C4 C5 . . 124.3(3) ?
    C4 C5 H5A . . 109.5 ?
    C4 C5 H5B . . 109.5 ?
    H5A C5 H5B . . 109.5 ?
    C4 C5 H5C . . 109.5 ?
    H5A C5 H5C . . 109.5 ?
    H5B C5 H5C . . 109.5 ?
    C3 C6 H6A . . 109.5 ?
    C3 C6 H6B . . 109.5 ?
    H6A C6 H6B . . 109.5 ?
    C3 C6 H6C . . 109.5 ?
    H6A C6 H6C . . 109.5 ?
    H6B C6 H6C . . 109.5 ?
    N2 C11 C16 . . 113.9(2) ?
    N2 C11 C12 . . 111.8(2) ?
    C16 C11 C12 . . 113.3(3) ?
    N2 C11 H11 . . 105.7 ?
    C16 C11 H11 . . 105.7 ?
    C12 C11 H11 . . 105.7 ?
    C11 C12 C13 . . 110.8(2) ?
    C11 C12 H12A . . 109.5 ?
    C13 C12 H12A . . 109.5 ?
    C11 C12 H12B . . 109.5 ?
    C13 C12 H12B . . 109.5 ?
    H12A C12 H12B . . 108.1 ?
    C14 C13 C12 . . 112.2(3) ?
    C14 C13 H13A . . 109.2 ?
    C12 C13 H13A . . 109.2 ?
    C14 C13 H13B . . 109.2 ?
    C12 C13 H13B . . 109.2 ?
    H13A C13 H13B . . 107.9 ?
    C13 C14 C15 . . 111.8(3) ?
    C13 C14 H14A . . 109.3 ?
    C15 C14 H14A . . 109.3 ?
    C13 C14 H14B . . 109.3 ?
    C15 C14 H14B . . 109.3 ?
    H14A C14 H14B . . 107.9 ?
    C14 C15 C16 . . 110.9(3) ?
    C14 C15 H15A . . 109.5 ?
    C16 C15 H15A . . 109.5 ?
    C14 C15 H15B . . 109.5 ?
    C16 C15 H15B . . 109.5 ?
    H15A C15 H15B . . 108.1 ?
    C11 C16 C15 . . 108.5(3) ?
    C11 C16 H16A . . 110.0 ?
    C15 C16 H16A . . 110.0 ?
    C11 C16 H16B . . 110.0 ?
    C15 C16 H16B . . 110.0 ?
    H16A C16 H16B . . 108.4 ?
    N1 C21 C26 . . 113.5(2) ?
    N1 C21 C22 . . 112.1(2) ?
    C26 C21 C22 . . 113.5(2) ?
    N1 C21 H21 . . 105.7 ?
    C26 C21 H21 . . 105.7 ?
    C22 C21 H21 . . 105.7 ?
    C21 C22 C23 . . 109.1(3) ?
    C21 C22 H22A . . 109.9 ?
    C23 C22 H22A . . 109.9 ?
    C21 C22 H22B . . 109.9 ?
    C23 C22 H22B . . 109.9 ?
    H22A C22 H22B . . 108.3 ?
    C24 C23 C22 . . 111.9(3) ?
    C24 C23 H23A . . 109.2 ?
    C22 C23 H23A . . 109.2 ?
    C24 C23 H23B . . 109.2 ?
    C22 C23 H23B . . 109.2 ?
    H23A C23 H23B . . 107.9 ?
    C25 C24 C23 . . 112.6(3) ?
    C25 C24 H24A . . 109.1 ?
    C23 C24 H24A . . 109.1 ?
    C25 C24 H24B . . 109.1 ?
    C23 C24 H24B . . 109.1 ?
    H24A C24 H24B . . 107.8 ?
    C24 C25 C26 . . 112.1(3) ?
    C24 C25 H25A . . 109.2 ?
    C26 C25 H25A . . 109.2 ?
    C24 C25 H25B . . 109.2 ?
    C26 C25 H25B . . 109.2 ?
    H25A C25 H25B . . 107.9 ?
    C21 C26 C25 . . 109.1(3) ?
    C21 C26 H26A . . 109.9 ?
    C25 C26 H26A . . 109.9 ?
    C21 C26 H26B . . 109.9 ?
    C25 C26 H26B . . 109.9 ?
    H26A C26 H26B . . 108.3 ?
    Cl1 C30 Cl3 . . 114.7(5) ?
    Cl1 C30 Cl2 . . 104.3(4) ?
    Cl3 C30 Cl2 . . 109.1(4) ?
    Cl1 C30 H30 . . 109.5 ?
    Cl3 C30 H30 . . 109.5 ?
    Cl2 C30 H30 . . 109.5 ?
    Cl2A C31 Cl3A . . 112.4(9) ?
    Cl2A C31 Cl1A . . 117.3(10) ?
    Cl3A C31 Cl1A . . 104.0(7) ?
    Cl2A C31 H31 . . 107.6 ?
    Cl3A C31 H31 . . 107.6 ?
    Cl1A C31 H31 . . 107.6 ?
loop_
    _geom_torsion_atom_site_label_1
    _geom_torsion_atom_site_label_2
    _geom_torsion_atom_site_label_3
    _geom_torsion_atom_site_label_4
    _geom_torsion_site_symmetry_1
    _geom_torsion_site_symmetry_2
    _geom_torsion_site_symmetry_3
    _geom_torsion_site_symmetry_4
    _geom_torsion
    _geom_torsion_publ_flag
    C3 N2 C2 N1 . . . . -0.6(3) ?
    C11 N2 C2 N1 . . . . 175.1(2) ?
    C3 N2 C2 C1 . . . . 177.6(2) ?
    C11 N2 C2 C1 . . . . -6.7(4) ?
    C4 N1 C2 N2 . . . . 0.4(3) ?
    C21 N1 C2 N2 . . . . -175.4(2) ?
    C4 N1 C2 C1 . . . . -177.8(2) ?
    C21 N1 C2 C1 . . . . 6.4(4) ?
    S2 C1 C2 N2 . . . . 87.5(3) ?
    S1 C1 C2 N2 . . . . -92.4(3) ?
    S2 C1 C2 N1 . . . . -94.6(3) ?
    S1 C1 C2 N1 . . . . 85.5(3) ?
    C2 N2 C3 C4 . . . . 0.5(3) ?
    C11 N2 C3 C4 . . . . -174.8(3) ?
    C2 N2 C3 C6 . . . . -178.6(3) ?
    C11 N2 C3 C6 . . . . 6.1(5) ?
    N2 C3 C4 N1 . . . . -0.3(3) ?
    C6 C3 C4 N1 . . . . 178.8(3) ?
    N2 C3 C4 C5 . . . . -179.4(3) ?
    C6 C3 C4 C5 . . . . -0.3(5) ?
    C2 N1 C4 C3 . . . . -0.1(3) ?
    C21 N1 C4 C3 . . . . 175.2(3) ?
    C2 N1 C4 C5 . . . . 179.1(3) ?
    C21 N1 C4 C5 . . . . -5.6(5) ?
    C2 N2 C11 C16 . . . . 121.2(3) ?
    C3 N2 C11 C16 . . . . -64.0(4) ?
    C2 N2 C11 C12 . . . . -108.8(3) ?
    C3 N2 C11 C12 . . . . 66.0(4) ?
    N2 C11 C12 C13 . . . . 174.7(3) ?
    C16 C11 C12 C13 . . . . -54.9(4) ?
    C11 C12 C13 C14 . . . . 52.1(4) ?
    C12 C13 C14 C15 . . . . -54.1(4) ?
    C13 C14 C15 C16 . . . . 56.8(4) ?
    N2 C11 C16 C15 . . . . -173.7(3) ?
    C12 C11 C16 C15 . . . . 57.1(4) ?
    C14 C15 C16 C11 . . . . -57.2(4) ?
    C2 N1 C21 C26 . . . . -122.8(3) ?
    C4 N1 C21 C26 . . . . 62.4(4) ?
    C2 N1 C21 C22 . . . . 107.1(3) ?
    C4 N1 C21 C22 . . . . -67.7(4) ?
    N1 C21 C22 C23 . . . . -173.0(3) ?
    C26 C21 C22 C23 . . . . 56.9(4) ?
    C21 C22 C23 C24 . . . . -53.3(4) ?
    C22 C23 C24 C25 . . . . 53.2(5) ?
    C23 C24 C25 C26 . . . . -54.0(5) ?
    N1 C21 C26 C25 . . . . 172.9(3) ?
    C22 C21 C26 C25 . . . . -57.6(4) ?
    C24 C25 C26 C21 . . . . 54.8(4) ?
loop_
    _geom_hbond_atom_site_label_D
    _geom_hbond_atom_site_label_H
    _geom_hbond_atom_site_label_A
    _geom_hbond_site_symmetry_A
    _geom_hbond_distance_DH
    _geom_hbond_distance_HA
    _geom_hbond_distance_DA
    _geom_hbond_angle_DHA
    C15 H15B S2 1_655 0.98 2.76 3.650(4) 151
    C30 H30 S1 1_655 0.99 2.79 3.646(4) 145
    C30 H30 S2 1_655 0.99 2.68 3.543(3) 145
data_New_Global_Publ_Block
_journal_date_recd_electronic     2014-10-16
_journal_date_accepted     2014-10-28
_journal_name_full     'Acta Crystallographica, Section E'
_journal_year     2014
_journal_volume     70
_journal_issue     12
_journal_page_first     o1227
_journal_page_last     o1228
_journal_paper_category     HO
_journal_paper_doi     10.1107/S1600536814023800
_journal_coeditor_code     SU5006
_publ_contact_author_name     'Mallah Eyad'
_publ_contact_author_address
;
Faculty of Pharmacy and Medical Science, University of Petra, Amman, Jordan
;
_publ_contact_author_email     'eyad782002@yahoo.com'
_publ_contact_author_fax     '0096265715570'
_publ_contact_author_phone     '0096265799555'
_publ_section_title
;
Crystal structure of
1,3-dicyclohexyl-4,5-dimethyl-1<i>H</i>-imidazol-3-ium-2-carbodithioate
chloroform monosolvate
;
loop_
    _publ_author_name
    _publ_author_footnote
    _publ_author_address
    'Mallah, Eyad' ?
;
Faculty of Pharmacy and Medical Science, University of Petra, Amman, Jordan
;
    'Sweidan, Kamal' .
;
Department of Chemistry, Faculty of Science, University of Jordan, Amman,
Jordan
;
    'Abu Dayyih, Wael' .
;
Faculty of Pharmacy and Medical Science, University of Petra, Amman, Jordan
;
    'Steimann, Manfred' .
;
Institut f\"ur Anorganische Chemie der Universit\"at T\"ubingen,
Auf der Morgenstelle 18, 72076 T\"ubingen, Germany
;
    'Sunjuk, Mahmoud' .
;
Department of Chemistry, Faculty of Science, The Hashemite University, Jordan
;
