# Supplementary material for: Crystal structure of 1,3-di­cyclo­hexyl-4,5-dimethyl-1H-imidazol-3-ium-2-carbodi­thio­ate chloro­form monosolvate
Source: Acta Crystallogr Sect E Struct Rep Online. 2014 Nov 5;70(Pt 12):o1227–8. doi: 10.1107/S1600536814023800 (PMC4257426; doi:10.1107/S1600536814023800)
Supplement: Supplementary file 2 [file e-70-o1227-Isup2.hkl]

# 
# h,k,l, Fc-squared, Fo-squared, sigma(Fo-squared) and status flag 
# 
data_I
_shelx_title ' swe82 in P2(1)/c' 
_shelx_refln_list_code          4 
_shelx_F_calc_maximum      190.04 
_exptl_crystal_F_000       960.00 
_reflns_d_resolution_high  0.8000 
 
loop_ 
 _symmetry_equiv_pos_as_xyz 
 'x, y, z' 
 '-x, y+1/2, -z+1/2' 
 '-x, -y, -z' 
 'x, -y-1/2, z-1/2' 
 
_cell_length_a     8.4800 
_cell_length_b    16.2270 
_cell_length_c    17.2630 
_cell_angle_alpha  90.000 
_cell_angle_beta   98.780 
_cell_angle_gamma  90.000 
 
_shelx_F_squared_multiplier     1.000 
 
loop_ 
 _refln_index_h 
 _refln_index_k 
 _refln_index_l 
 _refln_F_squared_calc 
 _refln_F_squared_meas 
 _refln_F_squared_sigma 
 _refln_observed_status 
   2   0   0      824.70      912.41     16.12 o 
   3   0   0     9967.31     8754.85    189.16 o 
   4   0   0      152.44      137.82      4.45 o 
   5   0   0     3302.42     3205.09     30.88 o 
   6   0   0      474.48      449.78      9.60 o 
   7   0   0       46.18       30.66      6.95 o 
   8   0   0      130.06      160.61      7.48 o 
   9   0   0        9.42       23.33     11.74 o 
  10   0   0       57.09       74.82      8.89 o 
   2   1   0     2047.32     1911.06     15.39 o 
   3   1   0     2538.90     2254.07     37.41 o 
   4   1   0      230.21      249.62      5.26 o 
   5   1   0       73.74       77.48      4.96 o 
   6   1   0        1.19       -7.44     13.89 o 
   7   1   0       93.59      109.32      6.43 o 
   8   1   0      245.76      244.64     20.84 o 
   9   1   0       43.23       57.71      7.60 o 
  10   1   0        5.31       -3.86     17.20 o 
   1   2   0      471.17      451.72     29.38 o 
   2   2   0    13820.59    12816.59    332.86 o 
   3   2   0      130.96      116.33      7.44 o 
   4   2   0      354.91      256.36      6.12 o 
   5   2   0      227.63      203.94      5.38 o 
   6   2   0       25.36       20.14      4.89 o 
   7   2   0       19.77       38.45     13.39 o 
   8   2   0      121.81      129.04      7.25 o 
   9   2   0       69.75       58.99      7.72 o 
  10   2   0       22.73       47.33     15.38 o 
   1   3   0    20044.88    19703.64   2136.71 o 
   2   3   0     3702.74     3712.72     49.63 o 
   3   3   0      459.33      449.74     37.43 o 
   4   3   0     2360.24     2266.36    118.18 o 
   5   3   0      352.57      353.19      8.27 o 
   6   3   0      346.06      325.41      7.13 o 
   7   3   0     1396.43     1373.50     27.42 o 
   8   3   0       18.43       19.12      9.26 o 
   9   3   0       50.42       77.57      7.83 o 
  10   3   0       69.81       67.82      9.12 o 
   0   4   0      731.76      722.02     13.95 o 
   1   4   0    23230.40    23245.34   3878.97 o 
   2   4   0     8917.44     8329.27    438.06 o 
   3   4   0      676.32      621.95     39.94 o 
   4   4   0       17.69       20.18      9.59 o 
   5   4   0       21.85       16.52      4.80 o 
   6   4   0      487.03      484.67     36.25 o 
   7   4   0        4.27       12.05      7.42 o 
   8   4   0        3.78       -6.18      8.02 o 
   9   4   0       40.85       59.29      7.94 o 
  10   4   0        1.82      -12.39     16.24 o 
   1   5   0      190.28      191.20     26.31 o 
   2   5   0     5516.85     5624.51    268.03 o 
   3   5   0     1184.11     1416.50     75.51 o 
   4   5   0      424.36      421.37     18.38 o 
   5   5   0     1605.90     1585.73     24.64 o 
   6   5   0       26.08       27.54      5.60 o 
   7   5   0      441.83      419.18     10.76 o 
   8   5   0       81.51       91.49      7.25 o 
   9   5   0        0.54       11.81      8.93 o 
  10   5   0        6.63        4.01     16.49 o 
   0   6   0      976.65      913.58     19.92 o 
   1   6   0     3636.42     4052.33    359.25 o 
   2   6   0      436.91      400.55     59.28 o 
   3   6   0      936.84      833.02     72.29 o 
   4   6   0      280.22      280.13     21.84 o 
   5   6   0      347.62      328.84     14.07 o 
   6   6   0     1233.87     1257.51     25.78 o 
   7   6   0      138.98      121.19      7.13 o 
   8   6   0       48.47       50.53      7.02 o 
   9   6   0        9.47       14.69     10.00 o 
  10   6   0       22.78       34.75      9.24 o 
   1   7   0      392.08      398.20     41.89 o 
   2   7   0     1644.87     1506.18    216.33 o 
   3   7   0     1400.39     1259.14     89.95 o 
   4   7   0      181.26      194.65      5.83 o 
   5   7   0      140.38      142.28      8.77 o 
   6   7   0       44.40       30.91      6.26 o 
   7   7   0       29.55       20.25      6.43 o 
   8   7   0      272.01      282.97     21.17 o 
   9   7   0        5.73        9.67     10.19 o 
   0   8   0     6388.41     6022.89     53.22 o 
   1   8   0       42.52       76.64      6.95 o 
   2   8   0      359.12      337.87     34.26 o 
   3   8   0      788.50      731.23     44.23 o 
   4   8   0     1805.03     1657.12     92.96 o 
   5   8   0      603.94      562.97     51.16 o 
   6   8   0       40.14       40.58      6.43 o 
   7   8   0       18.13       22.49      7.77 o 
   8   8   0        0.51        1.45      7.13 o 
   9   8   0        5.83      -13.44     15.65 o 
   1   9   0      928.83      910.25     45.75 o 
   2   9   0      241.00      248.26     30.78 o 
   3   9   0      635.61      801.53     80.81 o 
   4   9   0       36.27       40.17      5.46 o 
   5   9   0       46.21       37.76      6.40 o 
   6   9   0        4.83        7.93     11.92 o 
   7   9   0      229.98      236.55     11.58 o 
   8   9   0       26.02       16.50      8.28 o 
   9   9   0        1.62       -5.86     10.45 o 
   0  10   0     3358.94     3250.97     44.67 o 
   1  10   0     1693.29     1652.25    135.63 o 
   2  10   0       45.58       49.53      5.23 o 
   3  10   0      155.38      144.99     23.65 o 
   4  10   0     1392.81     1424.81    145.24 o 
   5  10   0        3.24        1.62     12.10 o 
   6  10   0       39.33       42.79      6.87 o 
   7  10   0      180.96      200.86      9.00 o 
   8  10   0       43.92       47.27      8.88 o 
   9  10   0      131.37      165.02     18.52 o 
   1  11   0      856.09      829.34     38.60 o 
   2  11   0      514.85      532.39     49.50 o 
   3  11   0      712.39      673.09     51.83 o 
   4  11   0       49.66       69.14     18.03 o 
   5  11   0      178.88      161.00      7.94 o 
   6  11   0        0.30       -8.86     13.50 o 
   7  11   0       88.25      100.62      8.71 o 
   8  11   0        0.01      -15.66     15.66 o 
   0  12   0     1499.21     1311.57     34.83 o 
   1  12   0       89.36       81.12      6.17 o 
   2  12   0       87.68       78.54     11.41 o 
   3  12   0       10.10       -5.65     13.50 o 
   4  12   0      282.04      287.43     20.18 o 
   5  12   0      403.14      382.24      9.79 o 
   6  12   0        0.18        8.79      9.37 o 
   7  12   0       44.42       47.90      9.92 o 
   8  12   0        9.89        0.86     21.33 o 
   1  13   0      106.27       89.38      7.61 o 
   2  13   0      386.77      418.87     24.99 o 
   3  13   0      263.04      272.09     17.21 o 
   4  13   0       20.94       -5.26     13.80 o 
   5  13   0       64.13       80.51      7.68 o 
   6  13   0      282.15      296.75     24.48 o 
   7  13   0        1.96       12.84      9.85 o 
   8  13   0       10.25       13.65     11.53 o 
   0  14   0      635.25      616.15     18.54 o 
   1  14   0       52.10       47.18      7.11 o 
   2  14   0       48.95       48.14     15.88 o 
   3  14   0      179.74      192.54     18.53 o 
   4  14   0      177.12      181.14      8.71 o 
   5  14   0      169.60      168.09     14.22 o 
   6  14   0      121.20      147.05      9.65 o 
   7  14   0        2.80       10.42     15.33 o 
   1  15   0     1290.83     1229.14     53.19 o 
   2  15   0       28.90       22.98      7.20 o 
   3  15   0       38.14       22.99     14.06 o 
   4  15   0      428.56      464.41     61.06 o 
   5  15   0       30.19       49.41     10.91 o 
   6  15   0        1.56        0.02      8.51 o 
   7  15   0        6.66       17.99     19.84 o 
   0  16   0      614.87      618.05     17.88 o 
   1  16   0       81.70       88.52      7.91 o 
   2  16   0        0.77      -12.85     15.21 o 
   3  16   0       74.42       74.93      8.33 o 
   4  16   0       92.59       67.32      9.75 o 
   5  16   0       10.91        7.07     15.05 o 
   6  16   0        1.82        6.28     11.56 o 
   1  17   0      105.09       89.65      8.52 o 
   2  17   0       14.28        4.23     15.54 o 
   3  17   0       23.38       30.60      8.71 o 
   4  17   0        2.11       -3.21     10.83 o 
   5  17   0        0.51        3.14     19.02 o 
   0  18   0      169.17      114.13     13.89 o 
   1  18   0       45.60       51.62      8.65 o 
   2  18   0       42.43       37.72     18.19 o 
   3  18   0       18.03      -18.04     18.04 o 
   4  18   0        0.96       -1.85     12.25 o 
   1  19   0        0.20        7.59     10.91 o 
   2  19   0      105.99      102.42     10.39 o 
   3  19   0       40.93       41.79      9.75 o 
   0  20   0      132.25      158.44     15.55 o 
   1  20   0       71.87       53.76     27.12 o 
 -10   1   1        8.82       -1.56     10.68 o 
  -9   1   1       22.50       38.73     10.09 o 
  -8   1   1      156.42      170.46      7.77 o 
  -7   1   1       42.65       41.51     11.74 o 
  -6   1   1      287.31      276.49      6.55 o 
  -5   1   1     6382.25     6030.76    123.76 o 
  -4   1   1        0.21       -0.90      4.76 o 
  -3   1   1     1517.54     1415.65     16.00 o 
  -2   1   1     3964.31     4178.22    165.41 o 
   1   1   1     2570.63     2703.35     92.07 o 
   2   1   1     6003.93     5414.01    247.31 o 
   3   1   1     5699.61     5341.44     30.33 o 
   4   1   1       15.33       12.45      5.95 o 
   5   1   1     4268.91     3939.90     73.33 o 
   6   1   1      153.54      145.76      8.60 o 
   7   1   1        7.11       18.54     10.25 o 
   8   1   1      148.73      168.73      7.72 o 
   9   1   1       12.39       26.20     12.57 o 
  10   1   1       63.42       65.13     10.75 o 
 -10   2   1       38.76       18.23      8.53 o 
  -9   2   1        0.67       -8.76      8.76 o 
  -8   2   1      159.35      168.18     14.06 o 
  -7   2   1       93.55      101.36      6.66 o 
  -6   2   1       21.33       34.07      6.61 o 
  -5   2   1      134.08      115.46      4.91 o 
  -4   2   1        4.08        3.14      4.79 o 
  -3   2   1      153.98      120.22      5.79 o 
  -2   2   1      350.04      363.95     14.08 o 
  -1   2   1     7896.20     8209.47    901.76 o 
   1   2   1    10923.42    10455.94    611.67 o 
   2   2   1    29211.28    26362.69    626.07 o 
   3   2   1       82.22       75.10     15.05 o 
   4   2   1      237.11      220.65      7.28 o 
   5   2   1     2133.19     2079.96     40.38 o 
   6   2   1       25.99       30.38      6.45 o 
   7   2   1       21.42       27.96     16.04 o 
   8   2   1        0.49        7.22      8.02 o 
   9   2   1       16.22       16.16     10.75 o 
  10   2   1        0.01       -4.99     16.37 o 
 -10   3   1       29.28       46.59      8.53 o 
  -9   3   1       26.28       21.00      7.48 o 
  -8   3   1       25.89       13.34      8.58 o 
  -7   3   1     1066.91     1051.46     25.18 o 
  -6   3   1     1106.56     1053.31     79.38 o 
  -5   3   1       11.89       19.23      7.61 o 
  -4   3   1     5604.45     5477.64    138.41 o 
  -3   3   1     4978.36     4827.00    344.31 o 
  -2   3   1      127.41      181.61      3.86 o 
  -1   3   1    12170.18    12298.90   1773.64 o 
   0   3   1      296.86      293.97     13.75 o 
   1   3   1    21466.58    19316.41    581.75 o 
   2   3   1     1089.71     1037.87     33.24 o 
   3   3   1      641.70      598.35     12.42 o 
   4   3   1     1118.44     1025.05     17.24 o 
   5   3   1      659.65      636.17     29.64 o 
   6   3   1      195.54      187.90      6.32 o 
   7   3   1      622.70      591.60     11.78 o 
   8   3   1       68.37       54.45      6.78 o 
   9   3   1        0.00       -1.52     14.15 o 
  10   3   1      124.67      146.20     11.58 o 
 -10   4   1       34.55       30.78      8.77 o 
  -9   4   1        4.39       13.08      9.11 o 
  -8   4   1        4.54      -10.56     21.33 o 
  -7   4   1       66.96       81.71      6.66 o 
  -6   4   1      678.54      713.14     15.10 o 
  -5   4   1      152.74      118.28      8.44 o 
  -4   4   1      305.99      336.20     12.25 o 
  -3   4   1     2961.45     3110.12     74.97 o 
  -2   4   1      139.59      162.56      8.11 o 
  -1   4   1    10096.34    10633.27    942.07 o 
   0   4   1      452.41      503.03      8.79 o 
   1   4   1     1233.82     1252.09     46.42 o 
   2   4   1      335.25      397.18     29.14 o 
   3   4   1      678.66      612.12     49.39 o 
   4   4   1       97.29       83.36      4.32 o 
   5   4   1      569.43      564.45     55.47 o 
   6   4   1       78.37       72.48      8.60 o 
   7   4   1        7.27        2.89      9.43 o 
   8   4   1        1.96        9.87     23.98 o 
   9   4   1        7.91        6.93     10.00 o 
  10   4   1       34.21       34.67     15.88 o 
 -10   5   1        8.93        0.02     16.22 o 
  -9   5   1       39.40       34.57      8.07 o 
  -8   5   1       20.95       26.29      6.55 o 
  -7   5   1      472.08      491.19     11.58 o 
  -6   5   1       48.98       43.20      6.28 o 
  -5   5   1       67.47       63.83      4.79 o 
  -4   5   1      646.84      578.06     25.01 o 
  -3   5   1       31.18        5.82      4.86 o 
  -2   5   1      148.82      200.80     10.75 o 
  -1   5   1        2.14        4.44      3.67 o 
   0   5   1      466.86      377.09      7.85 o 
   1   5   1     1331.30     1323.65    108.59 o 
   2   5   1      878.49      931.36     36.16 o 
   3   5   1     8406.10     7615.46     85.57 o 
   4   5   1     3240.80     3238.15    106.52 o 
   5   5   1      162.45      166.62      7.44 o 
   6   5   1      206.13      225.09      9.93 o 
   7   5   1      159.64      186.00     17.20 o 
   8   5   1        0.10       -1.96      8.07 o 
   9   5   1       62.52       59.72      8.53 o 
  10   5   1       22.53       22.62     19.68 o 
 -10   6   1        6.35       -0.01     10.91 o 
  -9   6   1       37.11       24.76     14.22 o 
  -8   6   1        6.83        0.44      8.28 o 
  -7   6   1       18.72       29.54     22.49 o 
  -6   6   1        6.77       -2.14     12.13 o 
  -5   6   1      242.76      201.98      7.11 o 
  -4   6   1      147.00      167.61     10.75 o 
  -3   6   1       18.34       17.07      3.96 o 
  -2   6   1     1548.70     1400.89    143.26 o 
  -1   6   1       15.67        8.90      4.56 o 
   0   6   1    10783.32    10662.95    311.21 o 
   1   6   1      516.85      510.56     82.67 o 
   2   6   1        9.95       30.20      7.11 o 
   3   6   1    15546.75    14188.29    226.56 o 
   4   6   1      354.66      348.27     28.80 o 
   5   6   1      129.10      115.04     15.88 o 
   6   6   1      279.32      248.96      7.84 o 
   7   6   1        1.33       16.04      8.43 o 
   8   6   1      331.90      346.60      9.94 o 
   9   6   1       63.42       52.89      9.12 o 
  -9   7   1      177.55      197.55     10.17 o 
  -8   7   1      163.06      190.02      8.77 o 
  -7   7   1        0.11       -2.58     16.21 o 
  -6   7   1       98.24      106.94      6.54 o 
  -5   7   1     1496.62     1445.22     65.02 o 
  -4   7   1      960.77      932.95     30.49 o 
  -3   7   1       46.08       83.06      8.10 o 
  -2   7   1      102.06       66.27      4.52 o 
  -1   7   1     1870.85     1810.82    113.95 o 
   0   7   1       41.40       49.65     10.42 o 
   1   7   1     2569.43     2472.29     47.68 o 
   2   7   1      296.21      323.95     25.32 o 
   3   7   1      107.05      111.13      4.96 o 
   4   7   1     4502.93     4264.47    194.41 o 
   5   7   1     1081.00     1082.12     95.12 o 
   6   7   1      177.24      192.26      9.76 o 
   7   7   1       68.32       55.83      6.66 o 
   8   7   1      150.99      130.88      8.30 o 
   9   7   1      221.49      244.57     23.32 o 
  -9   8   1       26.75       19.64     21.50 o 
  -8   8   1        2.86      -16.08     25.14 o 
  -7   8   1        1.98      -13.32     13.32 o 
  -6   8   1        1.25       -7.36      7.36 o 
  -5   8   1      220.44      223.55      6.87 o 
  -4   8   1     1497.63     1467.34     68.02 o 
  -3   8   1       51.51       50.24      4.66 o 
  -2   8   1      172.45      204.88     19.36 o 
  -1   8   1        7.67       -0.28      8.75 o 
   0   8   1      607.99      620.31     36.44 o 
   1   8   1     2110.53     1799.93     72.52 o 
   2   8   1     1026.69     1142.38     67.32 o 
   3   8   1     1930.03     1780.79     28.90 o 
   4   8   1      237.27      219.38     20.35 o 
   5   8   1     1143.79     1082.66     31.82 o 
   6   8   1      173.37      184.35     16.04 o 
   7   8   1       76.66       80.07     16.37 o 
   8   8   1      114.22      126.65      9.00 o 
   9   8   1       51.34       57.55      8.77 o 
  -9   9   1        5.01       11.14      9.93 o 
  -8   9   1       23.07       -0.20     16.04 o 
  -7   9   1       27.55       34.34     16.37 o 
  -6   9   1       44.09       57.26      6.30 o 
  -5   9   1       16.12       25.11      6.03 o 
  -4   9   1        4.94       -2.27     11.30 o 
  -3   9   1      152.91      165.82     15.71 o 
  -2   9   1     1083.83     1095.64    172.09 o 
  -1   9   1     2577.66     2526.55    248.67 o 
   0   9   1      131.29      119.49      5.13 o 
   1   9   1      407.29      424.02     25.82 o 
   2   9   1      176.89      195.89     24.48 o 
   3   9   1       57.52       73.69      5.23 o 
   4   9   1     3518.83     3429.44    124.88 o 
   5   9   1      515.60      516.24     33.27 o 
   6   9   1        1.25      -12.79     12.79 o 
   7   9   1      128.46      128.29      8.05 o 
   8   9   1        0.14        1.63     14.58 o 
   9   9   1        1.25        6.92     10.58 o 
  -9  10   1       55.52       61.53      9.12 o 
  -8  10   1       52.38       57.12      8.64 o 
  -7  10   1        2.55        6.21      8.96 o 
  -6  10   1        8.75       -3.25     31.25 o 
  -5  10   1      369.76      334.35     12.58 o 
  -4  10   1        0.46        7.19      6.78 o 
  -3  10   1      140.50      119.24      6.45 o 
  -2  10   1     1250.86     1371.32    123.20 o 
  -1  10   1     1087.54     1107.42    101.29 o 
   0  10   1      732.11      800.07     15.33 o 
   1  10   1      661.65      686.63     32.79 o 
   2  10   1     3326.60     3446.89    373.26 o 
   3  10   1      144.95      159.15      9.10 o 
   4  10   1      166.25      156.20     11.58 o 
   5  10   1      322.10      301.20      8.52 o 
   6  10   1        1.61        6.64      8.10 o 
   7  10   1      189.38      170.12      8.88 o 
   8  10   1      168.89      168.54     11.74 o 
   9  10   1        0.27      -14.62     16.76 o 
  -8  11   1        3.77        8.44     15.75 o 
  -7  11   1      153.69      158.56      8.88 o 
  -6  11   1       88.42       81.79      7.68 o 
  -5  11   1      401.70      403.49     48.98 o 
  -4  11   1      649.25      724.70     78.97 o 
  -3  11   1      165.35      142.82     13.40 o 
  -2  11   1      923.48      823.52     66.60 o 
  -1  11   1       71.40       40.84      9.26 o 
   0  11   1        1.38       -0.45      6.02 o 
   1  11   1      116.38      113.78      5.83 o 
   2  11   1      538.31      481.66     50.49 o 
   3  11   1      630.17      582.43     23.84 o 
   4  11   1       29.57       19.60      6.26 o 
   5  11   1      831.73      862.19     23.18 o 
   6  11   1       28.10       28.78     29.44 o 
   7  11   1       34.41       20.18     10.06 o 
   8  11   1        0.13        8.09     10.45 o 
  -8  12   1        6.89       -1.86     10.67 o 
  -7  12   1       98.39      104.03      9.22 o 
  -6  12   1      317.06      336.13     10.16 o 
  -5  12   1       11.23       19.72      6.87 o 
  -4  12   1       85.37       73.40      7.30 o 
  -3  12   1      685.45      644.73     85.60 o 
  -2  12   1      205.97      237.41     20.18 o 
  -1  12   1       20.04       18.22      5.36 o 
   0  12   1       46.14       33.49      5.61 o 
   1  12   1      204.19      184.44      7.01 o 
   2  12   1      356.83      304.11     14.56 o 
   3  12   1       65.58       79.35     11.41 o 
   4  12   1       12.83        9.48      6.50 o 
   5  12   1        1.70       -2.54     11.58 o 
   6  12   1      188.26      184.33      8.75 o 
   7  12   1       16.44       -6.66     10.32 o 
   8  12   1        7.15       25.25     24.80 o 
  -8  13   1        0.00      -17.75     17.75 o 
  -7  13   1       22.53        3.27     10.97 o 
  -6  13   1       57.80       56.04      7.94 o 
  -5  13   1       61.24       52.01     11.91 o 
  -4  13   1       22.86       20.03      6.73 o 
  -3  13   1       22.41       19.65     14.22 o 
  -2  13   1      233.51      206.26     15.88 o 
  -1  13   1       16.48       18.67      6.54 o 
   0  13   1        3.67        7.60     11.81 o 
   1  13   1     1116.72      929.07     24.36 o 
   2  13   1      188.29      180.73      7.91 o 
   3  13   1     1248.80     1222.84    155.93 o 
   4  13   1       63.89       60.12      7.34 o 
   5  13   1       63.61       64.33      7.68 o 
   6  13   1       54.85       60.20      8.71 o 
   7  13   1        7.61       18.67      7.77 o 
  -7  14   1       58.21       64.72      9.22 o 
  -6  14   1       12.72       -3.47     16.37 o 
  -5  14   1       11.22       36.13      7.39 o 
  -4  14   1        0.38       -8.09      8.82 o 
  -3  14   1      129.24      154.63      8.01 o 
  -2  14   1       63.19       47.68      7.24 o 
  -1  14   1      511.15      487.87     30.29 o 
   0  14   1      533.50      510.63     28.47 o 
   1  14   1      262.00      250.03      8.54 o 
   2  14   1      423.39      470.36     38.56 o 
   3  14   1      368.90      408.82     46.66 o 
   4  14   1        0.36      -22.99     22.99 o 
   5  14   1       18.03       -8.32     16.15 o 
   6  14   1       87.26       68.60     14.39 o 
   7  14   1        0.79      -16.92     16.92 o 
  -7  15   1        4.42        9.48     11.24 o 
  -6  15   1       11.16       16.91      8.71 o 
  -5  15   1       33.78       32.71      8.66 o 
  -4  15   1      149.15      146.49      9.59 o 
  -3  15   1        0.02       -7.89     14.53 o 
  -2  15   1       23.00       -3.37     14.03 o 
  -1  15   1      309.85      293.50      9.35 o 
   0  15   1       56.85       61.43      8.60 o 
   1  15   1      150.71      127.85      8.07 o 
   2  15   1      197.02      188.15      8.75 o 
   3  15   1      322.79      306.38     30.94 o 
   4  15   1      391.32      414.51     47.65 o 
   5  15   1        0.02      -15.86     15.86 o 
   6  15   1        0.33        3.26     16.43 o 
  -6  16   1       18.46       11.50     12.21 o 
  -5  16   1       59.07       82.79      9.37 o 
  -4  16   1      562.07      644.30     65.70 o 
  -3  16   1       27.40       24.49     10.42 o 
  -2  16   1       43.17       48.07     10.09 o 
  -1  16   1      193.11      180.40     21.01 o 
   0  16   1       29.12       33.85      7.13 o 
   1  16   1       11.99        0.37     14.38 o 
   2  16   1       86.16       94.52      7.94 o 
   3  16   1      184.28      196.83     18.36 o 
   4  16   1      133.41      163.21     14.72 o 
   5  16   1        0.66      -16.72     16.72 o 
   6  16   1        0.04        9.37     11.57 o 
  -5  17   1       59.18       71.27      9.60 o 
  -4  17   1       14.78       23.88     25.14 o 
  -3  17   1       11.63        5.21     11.27 o 
  -2  17   1       59.80       47.23      8.15 o 
  -1  17   1      334.43      312.24     15.39 o 
   0  17   1        0.57       -9.79      9.79 o 
   1  17   1       47.78       46.75     12.40 o 
   2  17   1       52.82       54.33      8.62 o 
   3  17   1       17.42       14.20      8.57 o 
   4  17   1      170.80      194.69     28.12 o 
   5  17   1       10.12        8.22      9.13 o 
  -4  18   1       18.21       12.05     35.88 o 
  -3  18   1        1.55       -8.03     17.46 o 
  -2  18   1      128.54      143.53     21.83 o 
  -1  18   1        0.31      -11.00     16.24 o 
   0  18   1        7.38       -1.67     10.51 o 
   1  18   1       97.07       97.32      9.47 o 
   2  18   1       55.67       60.26     11.08 o 
   3  18   1       11.29       22.13     13.39 o 
   4  18   1        6.30        5.88     10.63 o 
  -3  19   1       97.77      108.58     10.64 o 
  -2  19   1       80.77       90.62     10.02 o 
  -1  19   1      140.01      144.46     10.53 o 
   0  19   1        3.35       -1.06     11.41 o 
   1  19   1       10.53        5.02     17.86 o 
   2  19   1      119.01      147.35     26.79 o 
   3  19   1       33.24       31.56     14.88 o 
  -1  20   1       31.94       38.06     13.06 o 
   0  20   1       34.75       16.37     11.08 o 
   1  20   1       11.71       -6.80     18.90 o 
 -10   0   2      103.28       97.91     13.56 o 
  -9   0   2       97.42      104.85     10.92 o 
  -8   0   2        1.14       -4.30     17.86 o 
  -7   0   2       21.71       15.21      7.94 o 
  -6   0   2       22.60       39.36      6.95 o 
  -5   0   2       87.97       90.97      6.62 o 
  -4   0   2     8932.32     8216.40     60.10 o 
  -3   0   2      873.75      949.48     18.92 o 
  -2   0   2      866.07      888.05     14.96 o 
  -1   0   2     2566.61     2752.97     19.63 o 
   1   0   2    36115.41    33363.47    273.14 o 
   2   0   2      180.92      127.45      4.30 o 
   3   0   2    12359.27    10403.53     62.15 o 
   4   0   2        3.51        1.32     10.58 o 
   5   0   2     1138.80     1040.56     27.52 o 
   6   0   2       42.71       53.25      7.28 o 
   7   0   2        0.53       -1.65     17.20 o 
   8   0   2      594.46      657.09     19.86 o 
   9   0   2       49.91       34.07     11.25 o 
  10   0   2        1.02      -25.47     25.47 o 
 -10   1   2       82.53       64.50     12.57 o 
  -9   1   2       43.99       20.18      9.92 o 
  -8   1   2      182.04      178.97     11.25 o 
  -7   1   2      344.38      335.23     11.58 o 
  -6   1   2     1285.06     1322.42     32.83 o 
  -5   1   2      806.53      696.22     19.22 o 
  -4   1   2      217.70      222.39      6.95 o 
  -3   1   2     4782.10     4689.48     39.41 o 
  -2   1   2        4.53        0.99      6.95 o 
  -1   1   2     1139.62     1443.59     15.03 o 
   1   1   2     1683.49     1893.64     19.09 o 
   2   1   2      678.36      613.22     13.94 o 
   3   1   2      564.39      430.48     13.59 o 
   4   1   2      581.60      460.46     13.91 o 
   5   1   2     1750.44     1668.60     33.87 o 
   6   1   2       42.17       46.31      7.28 o 
   7   1   2      647.75      649.28     20.86 o 
   8   1   2        3.16       10.58     18.19 o 
   9   1   2       57.70       62.18     11.58 o 
  10   1   2        5.97       11.58     23.81 o 
 -10   2   2       52.47       52.26     11.91 o 
  -9   2   2       86.17      100.22     10.92 o 
  -8   2   2       70.72       68.47      9.59 o 
  -7   2   2       16.30        8.93     16.87 o 
  -6   2   2      983.71      982.56     28.83 o 
  -5   2   2     1376.62     1362.44     29.86 o 
  -4   2   2     6984.65     6845.33     55.68 o 
  -3   2   2     3800.87     3690.30     36.23 o 
  -2   2   2    21599.66    24246.75     78.94 o 
  -1   2   2     2642.92     2686.55     22.58 o 
   0   2   2      457.81      560.72     10.96 o 
   1   2   2       10.91       24.14      3.31 o 
   2   2   2     4429.66     4271.41     34.42 o 
   3   2   2     1661.72     1711.70     26.61 o 
   4   2   2     1762.35     1873.66     31.90 o 
   5   2   2      300.60      234.98      8.27 o 
   6   2   2       22.75       19.84      7.28 o 
   7   2   2       62.89       47.30      8.93 o 
   8   2   2       76.39       80.71     10.25 o 
   9   2   2        8.61       11.24     20.17 o 
  10   2   2        0.93      -24.80     24.80 o 
 -10   3   2        7.20       12.90     11.24 o 
  -9   3   2       13.59        3.64     10.58 o 
  -8   3   2      139.15      110.49     10.59 o 
  -7   3   2     1140.49     1106.50     29.82 o 
  -6   3   2      291.65      280.29      9.60 o 
  -5   3   2     1101.03     1071.33     27.19 o 
  -4   3   2        8.28       -4.96     11.24 o 
  -3   3   2     4319.64     4243.49     40.29 o 
  -2   3   2     8371.19     9764.98     52.17 o 
  -1   3   2     1444.28     1533.59     18.68 o 
   0   3   2    13152.86    13442.01     51.89 o 
   1   3   2     1709.42     1633.43     20.03 o 
   2   3   2     2471.72     2225.56     26.73 o 
   3   3   2      519.32      504.56     14.91 o 
   4   3   2      952.24     1056.69     25.20 o 
   5   3   2       18.74        7.61      5.95 o 
   6   3   2      126.24      104.87      8.27 o 
   7   3   2       25.97       -5.95     18.52 o 
   8   3   2       99.07      106.18     10.58 o 
   9   3   2       19.12       12.57     10.91 o 
  10   3   2       29.45       41.34     12.57 o 
 -10   4   2       26.56       44.65     11.91 o 
  -9   4   2       20.92        6.28     20.84 o 
  -8   4   2        2.49       13.56      8.60 o 
  -7   4   2        0.15       -1.32      8.60 o 
  -6   4   2       83.15       92.29      7.94 o 
  -5   4   2      194.61      199.85      7.94 o 
  -4   4   2      468.95      527.51     15.23 o 
  -3   4   2       79.92       61.53      5.95 o 
  -2   4   2     2561.04     2731.05     30.07 o 
  -1   4   2     2597.11     2480.64     25.79 o 
   0   4   2       40.32       54.58      3.97 o 
   1   4   2    20454.93    19716.14     74.35 o 
   2   4   2     1804.34     1487.49     23.64 o 
   3   4   2        4.90       29.43      5.29 o 
   4   4   2      112.50      126.37      6.29 o 
   5   4   2     1351.94     1201.06     30.85 o 
   6   4   2      704.31      663.98     18.55 o 
   7   4   2      240.50      270.97     11.58 o 
   8   4   2       63.60       64.50     10.25 o 
   9   4   2       60.54       77.40     11.91 o 
  10   4   2       22.54       49.28     11.91 o 
 -10   5   2        0.10        9.59     12.24 o 
  -9   5   2       29.99       37.70     11.25 o 
  -8   5   2        0.61        5.62     16.54 o 
  -7   5   2      726.83      771.54     24.50 o 
  -6   5   2       16.58       30.10      7.61 o 
  -5   5   2      285.05      264.75      8.94 o 
  -4   5   2      638.57      633.38     18.88 o 
  -3   5   2      871.94      968.93     23.21 o 
  -2   5   2     7230.10     8477.34     55.30 o 
  -1   5   2     5276.00     5410.72     41.22 o 
   0   5   2      893.59      867.19     17.93 o 
   1   5   2     1454.57     1446.01     22.95 o 
   2   5   2      276.09      339.31      9.93 o 
   3   5   2      943.21      975.30     23.55 o 
   4   5   2     2070.41     2039.54     35.90 o 
   5   5   2      732.09      682.01     19.54 o 
   6   5   2     1377.08     1206.22     31.17 o 
   7   5   2      107.16      106.18      9.59 o 
   8   5   2      105.62       90.63     10.58 o 
   9   5   2        1.00        9.59     21.83 o 
 -10   6   2        3.91      -25.47     25.47 o 
  -9   6   2        6.56       -0.99     21.50 o 
  -8   6   2       59.48       65.16     10.58 o 
  -7   6   2       18.71        8.27     18.85 o 
  -6   6   2     1238.78     1233.44     31.49 o 
  -5   6   2       98.68      110.82      7.94 o 
  -4   6   2       23.31       33.07      6.61 o 
  -3   6   2     3699.08     3673.04     42.77 o 
  -2   6   2     1519.51     1654.37     27.92 o 
  -1   6   2        2.80      -11.24     11.24 o 
   0   6   2      303.12      343.01     10.60 o 
   1   6   2      288.54      335.36      9.93 o 
   2   6   2     2395.41     2242.86     32.32 o 
   3   6   2       61.90       70.13      5.95 o 
   4   6   2       21.50       23.81      5.95 o 
   5   6   2       36.07        7.94     14.55 o 
   6   6   2       14.34       22.16      8.27 o 
   7   6   2       13.02       20.51      8.27 o 
   8   6   2       16.47       18.52      9.92 o 
   9   6   2       13.86       19.84     11.24 o 
  -9   7   2       22.47      -17.20     24.14 o 
  -8   7   2      150.05      150.18     11.91 o 
  -7   7   2        0.01        2.65      8.93 o 
  -6   7   2      160.66      147.21     10.92 o 
  -5   7   2      976.84      997.10     26.84 o 
  -4   7   2       50.28       54.91      6.95 o 
  -3   7   2      282.23      315.74      9.93 o 
  -2   7   2     1573.08     1769.76     30.56 o 
  -1   7   2       14.16       14.22      6.28 o 
   0   7   2      248.36      244.93      7.94 o 
   1   7   2      990.85      880.74     22.23 o 
   2   7   2      534.91      488.22     14.24 o 
   3   7   2      558.03      530.55     16.23 o 
   4   7   2      451.92      428.71     12.25 o 
   5   7   2      349.33      324.33     10.26 o 
   6   7   2      152.92      137.29      9.92 o 
   7   7   2        0.03      -13.23     18.52 o 
   8   7   2      128.53      133.97     11.91 o 
   9   7   2       15.26       20.51     11.58 o 
  -9   8   2       32.40       36.71     12.57 o 
  -8   8   2      186.70      198.82     13.23 o 
  -7   8   2       48.86       61.52      9.59 o 
  -6   8   2        6.58       26.46      8.60 o 
  -5   8   2       36.28       42.34      8.27 o 
  -4   8   2       35.27       28.78      7.94 o 
  -3   8   2        4.52        4.63     13.23 o 
  -2   8   2     1464.25     1631.72     30.87 o 
  -1   8   2      293.52      301.21      8.94 o 
   0   8   2     6142.27     6297.59     55.18 o 
   1   8   2      120.36      161.12      6.95 o 
   2   8   2      145.56      115.47      6.62 o 
   3   8   2     1271.07     1165.23     28.86 o 
   4   8   2      752.08      599.21     17.22 o 
   5   8   2      766.26      731.61     21.20 o 
   6   8   2      227.68      188.59     10.92 o 
   7   8   2       38.64       40.68      9.59 o 
   8   8   2      109.69      165.39     12.90 o 
   9   8   2        4.49      -22.82     22.82 o 
  -9   9   2        0.72       -4.96     22.49 o 
  -8   9   2       16.58       22.82     11.58 o 
  -7   9   2       48.71       46.64     10.25 o 
  -6   9   2      120.29      132.98     10.92 o 
  -5   9   2        1.17       -6.61      9.26 o 
  -4   9   2      430.15      501.48     15.23 o 
  -3   9   2     1638.39     1728.96     35.85 o 
  -2   9   2       77.94       90.64      7.61 o 
  -1   9   2      287.45      305.81      8.94 o 
   0   9   2     1338.55     1016.13     25.88 o 
   1   9   2     1571.69     1618.23     31.54 o 
   2   9   2      276.32      297.84      8.60 o 
   3   9   2      395.88      398.53     12.25 o 
   4   9   2      933.44      796.18     24.85 o 
   5   9   2      536.65      504.50     15.89 o 
   6   9   2        0.19       -3.64     15.87 o 
   7   9   2      197.96      205.11     12.57 o 
   8   9   2       16.74       28.77     10.91 o 
   9   9   2        7.54        8.27     11.58 o 
  -9  10   2       35.76       48.62     13.56 o 
  -8  10   2       55.43       64.17     12.90 o 
  -7  10   2        9.31      -21.50     21.50 o 
  -6  10   2      232.60      257.73     12.24 o 
  -5  10   2      193.44      220.34     11.58 o 
  -4  10   2      303.63      297.49     11.25 o 
  -3  10   2      250.96      251.15      9.93 o 
  -2  10   2       77.48       75.75      7.94 o 
  -1  10   2     1682.93     1738.33     34.53 o 
   0  10   2       44.35       61.85      6.95 o 
   1  10   2      213.41      220.70      8.27 o 
   2  10   2       22.90       19.51      6.95 o 
   3  10   2        1.51        4.96      6.95 o 
   4  10   2       13.71       16.21      8.27 o 
   5  10   2      213.43      207.44     10.59 o 
   6  10   2        5.84      -17.86     17.86 o 
   7  10   2        7.17        8.60      9.59 o 
   8  10   2        1.29       -2.32     20.84 o 
  -8  11   2       16.05       15.88     11.91 o 
  -7  11   2      180.76      199.15     13.56 o 
  -6  11   2       30.81       37.70     10.91 o 
  -5  11   2        1.73        9.26     19.18 o 
  -4  11   2      326.38      362.69     13.24 o 
  -3  11   2      116.53      106.85      9.59 o 
  -2  11   2        0.04      -10.91     17.20 o 
  -1  11   2      752.48      766.51     23.52 o 
   0  11   2       82.73       96.26      7.61 o 
   1  11   2      154.18      166.41      8.93 o 
   2  11   2      600.38      592.38     18.21 o 
   3  11   2      209.68      190.57     10.26 o 
   4  11   2       19.93       22.16      8.60 o 
   5  11   2       38.82       43.33      8.93 o 
   6  11   2      204.46      168.72     11.91 o 
   7  11   2       43.05       47.96     10.91 o 
   8  11   2       18.25       18.85     11.58 o 
  -8  12   2        0.26      -27.45     27.45 o 
  -7  12   2        9.42        5.29     23.81 o 
  -6  12   2        0.56        8.93     10.58 o 
  -5  12   2        1.46      -15.87     19.84 o 
  -4  12   2      132.24      137.94     11.58 o 
  -3  12   2      125.49      149.19     11.58 o 
  -2  12   2      418.86      407.44     12.91 o 
  -1  12   2        6.40      -17.20     17.20 o 
   0  12   2      377.52      368.04     11.91 o 
   1  12   2      585.33      587.37     17.22 o 
   2  12   2      333.76      295.19     11.25 o 
   3  12   2      364.22      376.61     12.58 o 
   4  12   2       27.04       48.95      8.60 o 
   5  12   2      219.23      196.85     11.25 o 
   6  12   2      105.77       88.98     10.92 o 
   7  12   2        0.59       11.91     20.50 o 
   8  12   2       11.28       28.44     11.91 o 
  -8  13   2       71.24      105.84     14.22 o 
  -7  13   2       31.45       38.37     13.23 o 
  -6  13   2       51.84       75.74     11.91 o 
  -5  13   2      107.38       97.25     11.91 o 
  -4  13   2       10.89       -1.65     21.17 o 
  -3  13   2      126.73      145.88     11.58 o 
  -2  13   2      190.98      189.90     11.58 o 
  -1  13   2      627.93      685.71     19.87 o 
   0  13   2       46.74       51.27      9.26 o 
   1  13   2      113.14      102.21     10.25 o 
   2  13   2      326.56      329.59     11.91 o 
   3  13   2      208.89      180.31     10.92 o 
   4  13   2      160.05      118.76     10.59 o 
   5  13   2      111.41       87.00     10.92 o 
   6  13   2       94.67       87.65     12.57 o 
   7  13   2      139.93      122.72     13.56 o 
  -7  14   2       21.99       35.06     13.56 o 
  -6  14   2       51.81       58.54     13.56 o 
  -5  14   2       88.96       94.27     12.24 o 
  -4  14   2      257.21      270.31     13.90 o 
  -3  14   2      121.98      166.72     11.91 o 
  -2  14   2        4.61       10.91     20.17 o 
  -1  14   2      286.26      301.77     12.57 o 
   0  14   2      539.47      508.13     15.56 o 
   1  14   2       15.64        4.63      9.26 o 
   2  14   2        5.58        7.61     19.18 o 
   3  14   2      377.34      328.28     12.91 o 
   4  14   2        3.85       10.91     18.85 o 
   5  14   2       95.08       83.35     11.25 o 
   6  14   2      207.75      221.32     14.56 o 
   7  14   2       28.97       47.30     12.57 o 
  -7  15   2       15.05        3.97     29.10 o 
  -6  15   2        8.60       13.89     24.14 o 
  -5  15   2       11.56       33.07     12.57 o 
  -4  15   2       71.54       56.56     12.24 o 
  -3  15   2       26.98       25.47     10.91 o 
  -2  15   2      148.47      142.58     12.24 o 
  -1  15   2      189.61      178.98     12.24 o 
   0  15   2      198.73      213.72     12.24 o 
   1  15   2      444.65      447.79     14.23 o 
   2  15   2      177.15      173.35     11.58 o 
   3  15   2        3.43       -7.94     19.18 o 
   4  15   2      427.17      438.81     15.22 o 
   5  15   2       75.85       92.94     12.24 o 
   6  15   2       14.83       29.77     11.24 o 
  -6  16   2        0.12      -21.17     26.13 o 
  -5  16   2       23.78        0.33     13.89 o 
  -4  16   2       18.46      -27.78     27.78 o 
  -3  16   2       23.44       37.70     11.25 o 
  -2  16   2       13.31       -9.92     22.82 o 
  -1  16   2       11.78       19.84     10.91 o 
   0  16   2        0.07        0.00     10.25 o 
   1  16   2       18.48      -13.56     21.17 o 
   2  16   2       63.24       89.63     10.25 o 
   3  16   2       41.89       16.87     10.58 o 
   4  16   2        0.32      -14.55     20.50 o 
   5  16   2        8.77        9.59     11.91 o 
   6  16   2       35.82       35.39     12.57 o 
  -5  17   2       12.28       37.37     13.56 o 
  -4  17   2       19.24       34.73     13.56 o 
  -3  17   2        0.40      -24.47     24.47 o 
  -2  17   2      112.85      106.18     13.56 o 
  -1  17   2        0.21       22.49     10.58 o 
   0  17   2       21.75       28.11     10.91 o 
   1  17   2       26.20       24.14     10.58 o 
   2  17   2       21.50       33.40     11.25 o 
   3  17   2        5.68        0.99     11.58 o 
   4  17   2        8.43       21.83     11.58 o 
   5  17   2        8.06      -11.58     24.80 o 
  -4  18   2       18.61       14.55     14.22 o 
  -3  18   2      249.13      272.28     17.20 o 
  -2  18   2      103.07       82.03     14.55 o 
  -1  18   2      180.26      200.14     14.22 o 
   0  18   2       27.63       15.54     12.57 o 
   1  18   2       66.61       31.42     12.90 o 
   2  18   2       43.25       13.89     25.14 o 
   3  18   2       17.32       12.24     23.81 o 
   4  18   2       10.07       17.20     11.58 o 
  -3  19   2        1.80        6.28     28.11 o 
  -2  19   2       34.26       62.18     14.22 o 
  -1  19   2        7.44       10.91     26.13 o 
   0  19   2       62.11       55.24     13.56 o 
   1  19   2      181.17      161.10     15.22 o 
   2  19   2       24.96       29.77     13.23 o 
   3  19   2       42.51       49.61     12.90 o 
  -1  20   2      142.16      165.06     15.55 o 
   0  20   2       22.39      -28.77     28.77 o 
   1  20   2        7.19       23.81     12.90 o 
 -10   1   3       30.17       14.88     11.91 o 
  -9   1   3       20.76       21.83     10.25 o 
  -8   1   3      493.04      476.29     14.23 o 
  -7   1   3       13.30        7.28     16.87 o 
  -6   1   3     1265.02     1266.98     32.16 o 
  -5   1   3     1333.40     1276.40     28.53 o 
  -4   1   3     2238.36     2292.05     32.96 o 
  -3   1   3      440.91      418.07     13.25 o 
  -2   1   3       86.68       82.06      3.97 o 
  -1   1   3     4920.22     5428.89     31.44 o 
   0   1   3     3813.12     4054.76     26.19 o 
   1   1   3     2438.23     2427.10     22.82 o 
   2   1   3      505.33      448.80     13.26 o 
   3   1   3      755.01      748.67     19.56 o 
   4   1   3      283.70      247.57      7.28 o 
   5   1   3      818.13      826.67     22.20 o 
   6   1   3       25.95       28.77      7.28 o 
   7   1   3       59.69       72.11      9.26 o 
   8   1   3      148.87      180.95     11.25 o 
   9   1   3       10.60        5.95     10.91 o 
  10   1   3        4.62       11.91     21.17 o 
 -10   2   3      130.29      147.86     13.56 o 
  -9   2   3      166.45      140.59     11.91 o 
  -8   2   3        4.40      -15.87     17.86 o 
  -7   2   3      859.85      791.31     24.51 o 
  -6   2   3       59.41       68.47      7.28 o 
  -5   2   3      669.84      750.62     20.54 o 
  -4   2   3       23.74       32.74      5.62 o 
  -3   2   3     2695.06     3092.68     33.73 o 
  -2   2   3      187.84      167.16      5.30 o 
  -1   2   3     6116.10     7248.71     38.40 o 
   0   2   3      334.83      339.41      8.62 o 
   1   2   3     7027.42     7393.84     41.19 o 
   2   2   3     5788.03     5598.24     41.65 o 
   3   2   3     2941.94     2824.63     34.72 o 
   4   2   3       30.92       22.49      5.29 o 
   5   2   3      570.06      490.09     13.91 o 
   6   2   3      328.42      325.97     10.59 o 
   7   2   3      383.87      365.03     12.91 o 
   8   2   3        0.28      -11.91     18.19 o 
   9   2   3       30.29       26.13     10.91 o 
  10   2   3       20.54       15.88     12.57 o 
 -10   3   3       26.68       52.92     12.57 o 
  -9   3   3      185.45      184.92     13.23 o 
  -8   3   3       15.89       12.24      8.93 o 
  -7   3   3      639.18      664.51     20.53 o 
  -6   3   3       76.70       74.09      7.61 o 
  -5   3   3      378.60      377.03     11.25 o 
  -4   3   3     3974.12     4196.97     45.81 o 
  -3   3   3       52.74       43.99      5.62 o 
  -2   3   3     9507.79    10852.85     56.76 o 
  -1   3   3       19.27       17.86      3.31 o 
   0   3   3     2711.15     2417.93     23.50 o 
   1   3   3     7874.80     7862.66     45.30 o 
   2   3   3       66.63       73.44      4.96 o 
   3   3   3      108.40      109.51      5.96 o 
   4   3   3      454.83      365.55     10.60 o 
   5   3   3      220.47      208.13      8.27 o 
   6   3   3      318.97      306.10     11.25 o 
   7   3   3        1.87       14.22      8.27 o 
   8   3   3       17.42        2.98      9.26 o 
   9   3   3       13.33       -5.95     20.84 o 
  10   3   3       14.84        0.00     24.14 o 
 -10   4   3       19.51      -23.48     23.48 o 
  -9   4   3       26.44      -10.58     20.84 o 
  -8   4   3       41.03        5.62     20.18 o 
  -7   4   3      171.39      165.08     10.59 o 
  -6   4   3       33.72       30.43      7.61 o 
  -5   4   3      191.66      188.59      7.94 o 
  -4   4   3     1634.43     1858.77     31.89 o 
  -3   4   3     7297.84     7898.45     57.18 o 
  -2   4   3     6866.50     7546.46     50.23 o 
  -1   4   3     1088.47     1007.34     18.28 o 
   0   4   3      307.28      354.06     10.27 o 
   1   4   3     9139.42     9598.20     53.56 o 
   2   4   3     1878.56     1939.98     28.30 o 
   3   4   3        4.32        2.98      4.96 o 
   4   4   3      168.28      171.06      6.95 o 
   5   4   3       19.38       21.50      6.61 o 
   6   4   3      184.28      172.04     10.26 o 
   7   4   3       59.82       77.07      9.92 o 
   8   4   3       40.23       33.07     10.25 o 
   9   4   3        7.21        7.28     20.84 o 
 -10   5   3        8.80       -9.92     24.47 o 
  -9   5   3        7.40       -0.99     10.58 o 
  -8   5   3       48.92       36.38      9.59 o 
  -7   5   3      119.76      131.66     10.59 o 
  -6   5   3      146.30      149.53      8.93 o 
  -5   5   3      530.98      471.83     14.57 o 
  -4   5   3       10.35       20.51      5.95 o 
  -3   5   3       41.60        3.64     12.24 o 
  -2   5   3        3.80        8.27      5.62 o 
  -1   5   3       51.60       34.07      4.96 o 
   0   5   3     3065.99     3287.87     33.14 o 
   1   5   3      314.49      278.80      8.61 o 
   2   5   3        7.16       13.23      5.29 o 
   3   5   3      743.02      730.41     20.88 o 
   4   5   3      620.87      544.84     15.24 o 
   5   5   3      271.13      241.89      8.93 o 
   6   5   3      481.52      488.90     14.56 o 
   7   5   3      361.20      383.86     13.24 o 
   8   5   3        1.15        4.30     18.52 o 
   9   5   3        7.08        2.32     11.58 o 
 -10   6   3       63.06       66.48     12.57 o 
  -9   6   3      134.68      110.81     13.23 o 
  -8   6   3        4.27        4.96     18.19 o 
  -7   6   3       53.08       54.91      9.59 o 
  -6   6   3      111.49       92.95      9.26 o 
  -5   6   3       16.33       24.47      6.95 o 
  -4   6   3      371.90      433.63     13.90 o 
  -3   6   3     2342.79     2694.69     37.28 o 
  -2   6   3      104.48       83.04      6.62 o 
  -1   6   3     3267.50     3376.76     37.12 o 
   0   6   3     1547.47     1581.75     26.60 o 
   1   6   3      345.90      357.59     10.60 o 
   2   6   3      240.32      233.00      6.95 o 
   3   6   3     4836.09     4839.12     51.23 o 
   4   6   3      695.35      746.28     21.53 o 
   5   6   3      890.73      875.97     25.51 o 
   6   6   3        2.94        1.65      8.60 o 
   7   6   3       75.95       79.05      9.92 o 
   8   6   3      470.48      454.06     15.55 o 
   9   6   3       81.98      117.42     13.23 o 
  -9   7   3        0.01        0.99     21.83 o 
  -8   7   3      257.56      250.78     13.56 o 
  -7   7   3       35.10       42.34      9.26 o 
  -6   7   3      259.06      283.89     11.91 o 
  -5   7   3     1195.60     1178.20     32.82 o 
  -4   7   3        1.12        4.96      6.28 o 
  -3   7   3       24.65       40.35      6.28 o 
  -2   7   3      690.99      702.50     18.56 o 
  -1   7   3     2010.83     2361.74     33.27 o 
   0   7   3     1653.29     1736.16     29.25 o 
   1   7   3      430.04      352.34      9.60 o 
   2   7   3     5138.79     5118.25     51.63 o 
   3   7   3      289.18      269.73      8.27 o 
   4   7   3     1561.23     1331.27     32.52 o 
   5   7   3      561.46      538.33     15.89 o 
   6   7   3       20.41        9.92     17.53 o 
   7   7   3      125.94      148.19     10.59 o 
   8   7   3       23.68       43.33     10.58 o 
   9   7   3       44.85       53.58     12.24 o 
  -9   8   3       70.57       61.52     12.24 o 
  -8   8   3        3.75       13.23      9.92 o 
  -7   8   3        1.73       22.16      8.93 o 
  -6   8   3      305.74      342.48     12.24 o 
  -5   8   3      347.55      394.82     12.58 o 
  -4   8   3     2669.13     2742.19     45.90 o 
  -3   8   3      502.50      530.78     16.56 o 
  -2   8   3     2051.16     2321.89     36.24 o 
  -1   8   3     4334.06     4226.94     46.51 o 
   0   8   3      176.09      189.27      7.28 o 
   1   8   3       33.59       46.31      5.95 o 
   2   8   3        2.25       -4.63     10.91 o 
   3   8   3     1539.81     1502.02     32.85 o 
   4   8   3        2.03      -13.56     14.55 o 
   5   8   3      147.84       96.93      9.26 o 
   6   8   3      854.80      882.95     25.83 o 
   7   8   3        1.23        2.65      8.93 o 
   8   8   3       19.51       34.07     10.58 o 
   9   8   3        0.01        0.99     11.58 o 
  -9   9   3       67.86       70.78     13.89 o 
  -8   9   3       85.58       59.54     12.24 o 
  -7   9   3       12.16       21.50      9.59 o 
  -6   9   3       22.20       25.80      9.59 o 
  -5   9   3      197.41      177.00     11.25 o 
  -4   9   3       18.98       -2.65     16.87 o 
  -3   9   3      175.16      222.33      9.26 o 
  -2   9   3     2153.13     2323.09     38.89 o 
  -1   9   3      672.99      743.04     20.21 o 
   0   9   3      319.39      382.62     11.25 o 
   1   9   3      433.64      444.30     13.57 o 
   2   9   3      262.57      237.27      8.27 o 
   3   9   3     1191.53     1123.29     30.50 o 
   4   9   3     4001.38     3667.05     55.99 o 
   5   9   3       10.31       15.88      7.94 o 
   6   9   3       53.09       55.57      8.93 o 
   7   9   3      253.91      230.27     13.23 o 
   8   9   3       24.43       41.01     11.58 o 
   9   9   3        0.95      -10.91     25.14 o 
  -9  10   3       45.06       60.53     13.23 o 
  -8  10   3        0.84      -12.24     12.24 o 
  -7  10   3       77.64       79.71     11.58 o 
  -6  10   3       12.11        9.59      9.92 o 
  -5  10   3       44.64       36.38      9.92 o 
  -4  10   3        3.65        8.27      9.26 o 
  -3  10   3       16.94        0.66     17.86 o 
  -2  10   3        1.48        6.95     14.55 o 
  -1  10   3      358.81      470.34     14.23 o 
   0  10   3        4.76       -3.31     13.89 o 
   1  10   3      418.48      331.36      9.93 o 
   2  10   3     2130.73     2060.02     39.86 o 
   3  10   3       81.36       86.99      7.94 o 
   4  10   3      386.86      379.61     12.58 o 
   5  10   3        2.10       -2.65     16.21 o 
   6  10   3       10.14       11.58      9.26 o 
   7  10   3      192.30      169.38     12.57 o 
   8  10   3       43.13       60.53     11.58 o 
  -8  11   3        9.41      -23.81     23.81 o 
  -7  11   3       80.34       89.97     12.57 o 
  -6  11   3      110.54      125.70     11.91 o 
  -5  11   3       75.56       59.54     10.92 o 
  -4  11   3     1220.18     1171.98     32.48 o 
  -3  11   3       87.27       90.30      8.93 o 
  -2  11   3      509.85      633.65     17.55 o 
  -1  11   3        1.89       -2.65     15.87 o 
   0  11   3      295.66      280.63      9.60 o 
   1  11   3     1684.50     1604.23     37.17 o 
   2  11   3      518.95      518.44     15.23 o 
   3  11   3      116.26      105.85      9.59 o 
   4  11   3        0.19      -16.87     16.87 o 
   5  11   3       33.50       44.32      8.93 o 
   6  11   3       33.19       19.18      9.92 o 
   7  11   3        4.18      -17.20     20.51 o 
   8  11   3       36.29       30.10     12.24 o 
  -8  12   3       46.57       39.36     13.56 o 
  -7  12   3       33.63       33.07     12.24 o 
  -6  12   3      115.02      134.30     12.57 o 
  -5  12   3       98.32      134.96     11.58 o 
  -4  12   3      207.74      258.06     12.57 o 
  -3  12   3     5083.77     5660.85     73.75 o 
  -2  12   3     1329.68     1531.41     39.79 o 
  -1  12   3        5.77      -12.24     16.54 o 
   0  12   3      543.68      474.76     15.56 o 
   1  12   3      408.74      366.07     11.25 o 
   2  12   3     1252.83     1078.32     29.83 o 
   3  12   3      183.51      188.24     10.59 o 
   4  12   3        0.65        0.00     16.21 o 
   5  12   3       32.63       16.21      8.93 o 
   6  12   3       35.25       44.98     10.58 o 
   7  12   3        0.04       -9.59     21.50 o 
   8  12   3        0.01        3.97     22.49 o 
  -8  13   3       71.57       88.31     14.88 o 
  -7  13   3        4.43      -23.15     23.15 o 
  -6  13   3      101.93      126.36     12.57 o 
  -5  13   3        4.41       11.24     21.17 o 
  -4  13   3       78.24       87.98     11.25 o 
  -3  13   3       90.63      130.66     11.25 o 
  -2  13   3      177.95      187.91     11.58 o 
  -1  13   3        5.62       12.24      9.59 o 
   0  13   3       40.54       37.71      8.93 o 
   1  13   3      781.89      807.76     24.51 o 
   2  13   3      125.14      122.73     10.25 o 
   3  13   3      236.88      205.13     11.25 o 
   4  13   3      115.68      112.80     10.92 o 
   5  13   3      146.32      162.09     11.25 o 
   6  13   3        9.69       39.03     10.58 o 
   7  13   3       32.18       32.41     11.91 o 
  -7  14   3        4.42       -2.32     24.47 o 
  -6  14   3       22.23       26.46     12.90 o 
  -5  14   3      135.30      105.85     13.23 o 
  -4  14   3      167.05      174.67     12.24 o 
  -3  14   3      159.76      154.82     11.91 o 
  -2  14   3       51.06       50.94     10.25 o 
  -1  14   3      106.14      121.73     10.92 o 
   0  14   3      126.64      140.92     10.92 o 
   1  14   3        0.01        5.62      9.26 o 
   2  14   3      251.79      211.75     11.58 o 
   3  14   3      159.24      155.15     10.92 o 
   4  14   3       21.89       21.83      9.92 o 
   5  14   3       42.05       36.38     11.58 o 
   6  14   3       48.78       30.43     12.24 o 
   7  14   3        8.07       17.20     11.91 o 
  -7  15   3        0.46      -26.79     27.45 o 
  -6  15   3        8.87       11.91     12.90 o 
  -5  15   3      206.03      210.07     15.55 o 
  -4  15   3       21.49        7.94     21.83 o 
  -3  15   3       22.83       20.17     10.91 o 
  -2  15   3       56.08       66.81     10.91 o 
  -1  15   3       94.72      111.80     11.58 o 
   0  15   3       83.89       80.38     10.58 o 
   1  15   3        0.01      -18.52     18.52 o 
   2  15   3       70.98       83.02     10.25 o 
   3  15   3        7.66      -20.84     20.84 o 
   4  15   3      290.47      347.08     14.56 o 
   5  15   3        6.46        4.63     18.85 o 
   6  15   3        9.59       36.05     10.91 o 
  -6  16   3       45.61       62.84     14.55 o 
  -5  16   3       18.92       15.88     13.89 o 
  -4  16   3      377.10      448.04     18.53 o 
  -3  16   3        0.17        3.97     20.84 o 
  -2  16   3        4.08      -12.90     21.83 o 
  -1  16   3      361.02      378.89     14.89 o 
   0  16   3        1.47        7.28     10.25 o 
   1  16   3       64.95       60.20     10.25 o 
   2  16   3       24.59       51.26      9.92 o 
   3  16   3       31.48        0.00     22.16 o 
   4  16   3        4.92        2.32     20.51 o 
   5  16   3        2.72      -21.83     21.83 o 
   6  16   3        1.83       -0.66     12.24 o 
  -5  17   3      119.48      105.19     15.55 o 
  -4  17   3       53.83       10.58     28.11 o 
  -3  17   3       43.18        0.00     24.48 o 
  -2  17   3        0.88      -23.48     23.48 o 
  -1  17   3      159.63      195.17     12.90 o 
   0  17   3        3.57       16.87     10.58 o 
   1  17   3        0.12      -20.50     20.50 o 
   2  17   3      105.35      122.06     12.57 o 
   3  17   3        7.17       12.57     23.81 o 
   4  17   3      150.20      142.90     13.89 o 
   5  17   3        0.05       11.91     12.24 o 
  -4  18   3       44.87       41.67     14.88 o 
  -3  18   3        0.00      -27.45     27.45 o 
  -2  18   3        0.39      -26.46     26.46 o 
  -1  18   3       29.82       31.42     11.91 o 
   0  18   3       48.86       31.42     12.24 o 
   1  18   3       62.60       59.54     12.90 o 
   2  18   3       23.86        5.95     23.15 o 
   3  18   3       44.08       30.43     12.24 o 
   4  18   3       20.26      -22.49     22.49 o 
  -3  19   3        0.02      -23.15     28.77 o 
  -2  19   3       10.30       14.55     13.23 o 
  -1  19   3       36.83       30.10     13.56 o 
   0  19   3       16.95       10.91     27.12 o 
   1  19   3       35.48        7.28     25.14 o 
   2  19   3       26.28       15.21     13.23 o 
   3  19   3        7.85        3.97     24.14 o 
  -1  20   3        9.40       12.90     13.89 o 
   0  20   3       48.74       66.81     14.55 o 
 -10   0   4        7.32       -2.32     20.84 o 
  -9   0   4      100.34      110.15     10.58 o 
  -8   0   4      225.43      241.85     11.58 o 
  -7   0   4      827.64      789.61     23.18 o 
  -6   0   4       94.60       77.40      7.28 o 
  -5   0   4     2260.09     2023.30     35.91 o 
  -4   0   4      196.87      207.48      6.95 o 
  -3   0   4      109.63      128.37      5.62 o 
  -2   0   4     2587.93     2760.61     27.78 o 
  -1   0   4      192.26      267.19      8.28 o 
   0   0   4     1568.45     1799.81     19.70 o 
   1   0   4       13.00       16.87      3.31 o 
   2   0   4      777.90      750.74     17.91 o 
   3   0   4     9215.88     8454.75     60.55 o 
   4   0   4      322.12      278.04      8.27 o 
   5   0   4      163.35      176.01      7.94 o 
   6   0   4      597.35      589.02     16.89 o 
   7   0   4      167.31      164.75     10.92 o 
   8   0   4     1022.59     1012.24     29.15 o 
   9   0   4        8.26        1.32     20.17 o 
 -10   1   4        9.01       20.84     11.58 o 
  -9   1   4        5.69        0.66      9.26 o 
  -8   1   4       69.73       79.71      9.92 o 
  -7   1   4        4.00        8.27      8.27 o 
  -6   1   4       59.70       63.18      7.28 o 
  -5   1   4      715.51      641.04     18.88 o 
  -4   1   4       15.56       -4.96     11.25 o 
  -3   1   4       80.34       96.93      5.62 o 
  -2   1   4     6535.68     6791.45     43.57 o 
  -1   1   4     7929.50     9365.92     45.55 o 
   0   1   4    28128.49    28665.28     81.62 o 
   1   1   4       19.26       28.11      3.64 o 
   2   1   4     1063.00     1196.56     21.25 o 
   3   1   4     1169.71     1110.30     23.90 o 
   4   1   4       41.07       73.10      6.28 o 
   5   1   4      147.81      159.46      7.61 o 
   6   1   4      146.03      137.95      8.93 o 
   7   1   4      782.50      766.62     25.50 o 
   8   1   4        1.72      -19.51     19.51 o 
   9   1   4        9.75       16.87     10.91 o 
 -10   2   4       44.67       47.63     11.58 o 
  -9   2   4       15.83       -2.98     20.51 o 
  -8   2   4       20.43       21.83      8.93 o 
  -7   2   4      132.17      140.59      9.26 o 
  -6   2   4      200.38      197.19      8.60 o 
  -5   2   4      358.18      317.10      9.60 o 
  -4   2   4      620.14      634.77     17.23 o 
  -3   2   4      128.53      144.59      5.96 o 
  -2   2   4     3279.73     3438.39     32.19 o 
  -1   2   4    15181.33    15657.16     62.25 o 
   0   2   4      536.08      505.14     12.60 o 
   1   2   4    11426.03    10996.71     54.97 o 
   2   2   4        7.99       -8.27      9.26 o 
   3   2   4       72.72       69.14      5.62 o 
   4   2   4      309.18      311.45      9.60 o 
   5   2   4      464.09      433.35     11.92 o 
   6   2   4      373.73      365.37     11.91 o 
   7   2   4       13.90       -8.60     17.20 o 
   8   2   4       94.73       85.67     10.58 o 
   9   2   4       19.77       19.84     11.24 o 
 -10   3   4        4.45       -9.59     21.50 o 
  -9   3   4       32.12       48.29     10.91 o 
  -8   3   4        3.15        6.28     18.52 o 
  -7   3   4       60.21       71.77      8.93 o 
  -6   3   4        6.85        7.94      7.28 o 
  -5   3   4        0.07       16.87      5.95 o 
  -4   3   4     5201.75     5506.90     52.65 o 
  -3   3   4     3539.87     3887.31     39.81 o 
  -2   3   4     3764.61     4174.99     36.92 o 
  -1   3   4      393.25      397.59     10.93 o 
   0   3   4      341.54      256.07      6.96 o 
   1   3   4    18749.99    18078.77     74.80 o 
   2   3   4     2376.50     2214.75     29.68 o 
   3   3   4       11.53        4.63     10.91 o 
   4   3   4       52.48       39.36      5.95 o 
   5   3   4        4.14        9.92      6.28 o 
   6   3   4      145.69      139.93      9.59 o 
   7   3   4      283.40      261.39     11.91 o 
   8   3   4        2.79       -7.28     18.19 o 
   9   3   4        2.42      -21.50     21.50 o 
 -10   4   4        9.08       -3.64     22.49 o 
  -9   4   4        6.33       10.58     10.25 o 
  -8   4   4        6.37      -15.54     18.19 o 
  -7   4   4     2018.24     2035.68     46.79 o 
  -6   4   4        7.13        6.95      7.61 o 
  -5   4   4       57.97       53.92      6.95 o 
  -4   4   4     1737.83     1723.53     31.89 o 
  -3   4   4       14.33       31.09      5.62 o 
  -2   4   4      908.00     1128.49     22.23 o 
  -1   4   4      321.05      294.73      8.28 o 
   0   4   4     6111.33     6099.95     43.40 o 
   1   4   4     1535.98     1499.34     23.95 o 
   2   4   4      875.80      788.06     20.23 o 
   3   4   4       33.53       32.08      4.96 o 
   4   4   4      755.63      684.83     20.21 o 
   5   4   4     1693.46     1460.88     35.18 o 
   6   4   4      494.32      464.75     14.56 o 
   7   4   4      573.00      571.69     16.88 o 
   8   4   4       41.57       32.08      9.59 o 
   9   4   4      116.65      133.30     13.23 o 
 -10   5   4       22.01       12.57     24.14 o 
  -9   5   4       15.03        2.32     10.58 o 
  -8   5   4       10.30        4.63     19.51 o 
  -7   5   4      105.19       92.62      9.92 o 
  -6   5   4      158.03      162.43      9.92 o 
  -5   5   4     1373.61     1404.74     33.50 o 
  -4   5   4      299.70      344.54      9.93 o 
  -3   5   4      331.81      458.16     12.58 o 
  -2   5   4     2728.78     3223.69     37.04 o 
  -1   5   4      791.86      856.05     19.90 o 
   0   5   4     4788.44     4886.62     41.73 o 
   1   5   4      336.64      336.08      9.60 o 
   2   5   4      699.51      699.97     19.89 o 
   3   5   4     1945.14     2056.60     33.91 o 
   4   5   4       68.44       78.39      6.28 o 
   5   5   4       13.64       19.18      7.28 o 
   6   5   4     1626.93     1510.42     40.80 o 
   7   5   4       80.43       92.95      9.92 o 
   8   5   4       22.45       34.73      9.59 o 
   9   5   4        5.79        3.64     22.16 o 
 -10   6   4       10.49       -2.65     23.81 o 
  -9   6   4        0.90        3.64     10.91 o 
  -8   6   4        0.19       19.51      9.26 o 
  -7   6   4       37.59        9.92     19.51 o 
  -6   6   4       28.37       28.44      8.60 o 
  -5   6   4      168.09      196.85      8.93 o 
  -4   6   4       41.55       50.61      6.62 o 
  -3   6   4     5415.74     6136.50     56.36 o 
  -2   6   4     2875.57     2957.62     37.69 o 
  -1   6   4       74.26       48.63      6.29 o 
   0   6   4     7281.36     7135.26     53.82 o 
   1   6   4     1507.84     1220.09     25.25 o 
   2   6   4      395.01      376.45     11.92 o 
   3   6   4      219.19      204.17      7.61 o 
   4   6   4      236.31      200.52      7.94 o 
   5   6   4      591.24      636.04     21.19 o 
   6   6   4       52.78       47.30      9.26 o 
   7   6   4       59.10       47.63      9.26 o 
   8   6   4       17.70        8.93     20.84 o 
   9   6   4        2.65      -20.17     23.15 o 
  -9   7   4       13.20       24.14     11.91 o 
  -8   7   4        0.34      -20.84     20.84 o 
  -7   7   4       40.43       39.03      9.59 o 
  -6   7   4      855.98      842.97     24.51 o 
  -5   7   4      487.77      498.22     14.90 o 
  -4   7   4      484.74      570.78     17.55 o 
  -3   7   4      188.39      231.62      7.94 o 
  -2   7   4        4.96        2.98     12.57 o 
  -1   7   4     2091.18     2413.56     34.60 o 
   0   7   4     6829.07     7103.68     57.67 o 
   1   7   4     3726.29     4005.27     44.78 o 
   2   7   4      385.77      313.84      9.27 o 
   3   7   4     1853.60     1779.93     34.21 o 
   4   7   4      366.59      319.06      9.60 o 
   5   7   4      216.36      233.25     10.59 o 
   6   7   4      225.65      214.39     10.92 o 
   7   7   4        3.16       16.87      9.26 o 
   8   7   4        0.02       12.57     21.50 o 
   9   7   4       40.81       48.62     12.57 o 
  -9   8   4       37.13       49.94     12.90 o 
  -8   8   4       57.39       52.92     11.25 o 
  -7   8   4      290.59      270.32     12.57 o 
  -6   8   4      167.52      205.11     11.58 o 
  -5   8   4      259.55      308.39     11.58 o 
  -4   8   4       78.81       78.73      8.27 o 
  -3   8   4       21.39       16.21      6.95 o 
  -2   8   4       56.90       44.32      6.62 o 
  -1   8   4      200.93      159.49      7.28 o 
   0   8   4      702.36      651.74     18.22 o 
   1   8   4      297.28      368.05      9.60 o 
   2   8   4        3.54       -7.28     12.24 o 
   3   8   4     1149.49      987.35     28.18 o 
   4   8   4        0.79        1.65      7.28 o 
   5   8   4       23.77       37.04      8.27 o 
   6   8   4       30.42       52.26      8.93 o 
   7   8   4       23.49       28.44      9.59 o 
   8   8   4      118.35      128.67     12.90 o 
   9   8   4        7.57       21.50     11.24 o 
  -9   9   4      127.82      158.44     14.22 o 
  -8   9   4        3.23      -10.58     22.82 o 
  -7   9   4       84.68       52.26     10.92 o 
  -6   9   4      479.36      480.92     15.56 o 
  -5   9   4      303.23      370.61     12.57 o 
  -4   9   4      321.42      318.69     10.92 o 
  -3   9   4       14.28       21.17      7.61 o 
  -2   9   4     3157.75     3473.66     47.63 o 
  -1   9   4       82.85       84.35      6.95 o 
   0   9   4      279.40      279.32      8.94 o 
   1   9   4     2282.00     2276.53     38.57 o 
   2   9   4      109.12       95.93      7.61 o 
   3   9   4      161.41      139.28      8.27 o 
   4   9   4      365.41      337.24     11.25 o 
   5   9   4       31.11       39.36      8.60 o 
   6   9   4        0.89       -9.26     17.86 o 
   7   9   4      131.19      115.78     11.58 o 
   8   9   4        0.08      -24.14     24.14 o 
  -9  10   4        1.63      -25.14     25.14 o 
  -8  10   4       11.48        0.99     23.15 o 
  -7  10   4       35.38       -1.98     22.16 o 
  -6  10   4       91.58      100.22     11.25 o 
  -5  10   4       21.09       -0.66     21.50 o 
  -4  10   4      495.80      501.18     15.56 o 
  -3  10   4      233.53      222.35      9.93 o 
  -2  10   4      215.15      181.65      9.26 o 
  -1  10   4     2942.95     3126.84     46.93 o 
   0  10   4      255.19      264.07      8.93 o 
   1  10   4      481.54      496.93     13.90 o 
   2  10   4      720.19      656.13     19.54 o 
   3  10   4       14.59        0.66     15.21 o 
   4  10   4       84.07       87.66      9.26 o 
   5  10   4       66.93       56.23      9.59 o 
   6  10   4        1.74        7.28      8.93 o 
   7  10   4        9.19       -6.61     21.50 o 
   8  10   4        0.04        2.98     11.24 o 
  -8  11   4      144.71      131.98     14.55 o 
  -7  11   4      199.61      223.30     13.23 o 
  -6  11   4       31.36        3.64     22.82 o 
  -5  11   4        8.74        3.31     19.18 o 
  -4  11   4      986.86     1060.82     31.14 o 
  -3  11   4      151.56      181.62     10.92 o 
  -2  11   4        1.59       -5.95     16.87 o 
  -1  11   4      161.01      179.64      9.26 o 
   0  11   4      318.37      341.20     11.25 o 
   1  11   4       34.24       42.67      7.94 o 
   2  11   4      649.19      589.75     17.55 o 
   3  11   4       93.80       62.52      9.26 o 
   4  11   4        4.91       29.77      7.61 o 
   5  11   4        1.60       -2.65     17.53 o 
   6  11   4      123.40      114.45     11.58 o 
   7  11   4       89.13      102.87     11.91 o 
   8  11   4        1.75       15.54     11.24 o 
  -8  12   4        2.89       -3.64     24.80 o 
  -7  12   4       29.72        6.61     25.47 o 
  -6  12   4       16.71       15.88     10.58 o 
  -5  12   4       35.79       35.06     10.25 o 
  -4  12   4        4.74        6.61     19.51 o 
  -3  12   4      288.61      292.51     12.90 o 
  -2  12   4        3.49       10.25      9.59 o 
  -1  12   4      144.18      209.74     10.59 o 
   0  12   4      226.05      194.88      9.93 o 
   1  12   4      100.12       98.91      9.59 o 
   2  12   4        8.79        6.95     16.54 o 
   3  12   4      806.36      708.07     22.19 o 
   4  12   4       16.56       25.47      8.93 o 
   5  12   4        8.10        5.29      9.59 o 
   6  12   4        8.56        5.95     10.91 o 
   7  12   4       34.80       36.05     11.58 o 
  -8  13   4       80.85       69.13     14.55 o 
  -7  13   4        7.33        2.65     12.90 o 
  -6  13   4       40.52       34.40     12.90 o 
  -5  13   4      241.74      250.78     13.23 o 
  -4  13   4        8.61      -20.17     21.17 o 
  -3  13   4       19.57      -10.58     21.17 o 
  -2  13   4       24.17       22.82      9.59 o 
  -1  13   4       40.69       64.83      9.59 o 
   0  13   4      467.16      479.95     13.57 o 
   1  13   4       24.44        6.61      9.26 o 
   2  13   4      953.03      872.87     26.17 o 
   3  13   4       60.07       64.83      9.92 o 
   4  13   4       13.38        5.62     17.53 o 
   5  13   4       91.19       67.48     10.92 o 
   6  13   4        9.36      -17.20     23.15 o 
   7  13   4       28.58       11.25     12.24 o 
  -7  14   4       40.86       38.70     13.56 o 
  -6  14   4      216.58      216.36     15.88 o 
  -5  14   4       51.03       56.56     12.24 o 
  -4  14   4       37.73       39.69     11.58 o 
  -3  14   4      703.39      701.92     20.53 o 
  -2  14   4        0.84       17.86      9.92 o 
  -1  14   4      637.53      660.83     20.53 o 
   0  14   4      124.60      132.98     10.59 o 
   1  14   4      102.69       97.25     10.59 o 
   2  14   4      113.98      102.87     10.25 o 
   3  14   4       32.65       37.70      9.59 o 
   4  14   4        4.65        7.28     18.19 o 
   5  14   4       31.88       41.01     10.91 o 
   6  14   4       56.61       10.91     26.46 o 
   7  14   4        4.44       10.91     24.80 o 
  -7  15   4        2.98       -3.97     26.46 o 
  -6  15   4      158.88      228.25     16.21 o 
  -5  15   4       67.39       64.83     13.89 o 
  -4  15   4      109.83      101.88     12.90 o 
  -3  15   4        8.70       -5.95     22.16 o 
  -2  15   4       19.51       38.03     10.91 o 
  -1  15   4       27.91        8.60     10.25 o 
   0  15   4        9.67        4.63     20.84 o 
   1  15   4        8.44        6.28      9.59 o 
   2  15   4       85.84       87.98     10.58 o 
   3  15   4       30.71        5.95     21.17 o 
   4  15   4      302.31      238.89     14.89 o 
   5  15   4       14.33       16.87     11.58 o 
   6  15   4        6.02       -2.65     11.91 o 
  -6  16   4       39.61       56.89     14.88 o 
  -5  16   4        1.51      -17.53     25.80 o 
  -4  16   4       49.28       19.84     13.89 o 
  -3  16   4       22.03       36.38     10.58 o 
  -2  16   4       43.37       -8.93     23.48 o 
  -1  16   4      186.45      189.56     12.57 o 
   0  16   4        0.08      -17.53     20.84 o 
   1  16   4        0.28        7.94     19.18 o 
   2  16   4       94.76       65.16     11.58 o 
   3  16   4       19.52      -17.53     21.17 o 
   4  16   4        2.07       12.90     21.83 o 
   5  16   4       15.28       35.06     11.58 o 
  -5  17   4       36.46       69.79     13.89 o 
  -4  17   4       62.09       63.17     14.22 o 
  -3  17   4       11.21       11.24     24.47 o 
  -2  17   4        0.95      -21.50     24.14 o 
  -1  17   4       25.66       47.63     12.24 o 
   0  17   4       22.07       36.71     11.58 o 
   1  17   4      345.50      391.11     15.88 o 
   2  17   4       58.06       51.27     12.57 o 
   3  17   4        0.34      -21.83     21.83 o 
   4  17   4       51.60       75.08     12.57 o 
   5  17   4        3.07        2.65     23.15 o 
  -4  18   4       14.31       35.39     13.56 o 
  -3  18   4      322.87      369.25     17.87 o 
  -2  18   4       75.83       90.63     13.89 o 
  -1  18   4       16.83        5.62     24.47 o 
   0  18   4      234.11      235.22     15.55 o 
   1  18   4       37.02       34.73     12.57 o 
   2  18   4      206.01      221.32     14.56 o 
   3  18   4        7.61      -13.89     27.12 o 
   4  18   4        3.79       -3.97     23.15 o 
  -3  19   4       43.67       34.40     14.88 o 
  -2  19   4       13.67       23.15     13.56 o 
  -1  19   4        0.30      -24.80     24.80 o 
   0  19   4       12.30       -0.33     13.23 o 
   1  19   4      213.62      170.37     15.88 o 
   2  19   4        5.45       -6.28     25.14 o 
 -10   1   5       60.24       77.73     12.57 o 
  -9   1   5       22.58       37.37      9.92 o 
  -8   1   5       49.04       60.53      9.59 o 
  -7   1   5       47.54       32.74      8.60 o 
  -6   1   5        7.02       -9.59     14.55 o 
  -5   1   5       24.40       24.81      5.62 o 
  -4   1   5       94.78       84.03      5.95 o 
  -3   1   5       48.41       60.20      5.62 o 
  -2   1   5     5196.29     5564.04     41.86 o 
  -1   1   5      688.26      703.05     15.26 o 
   0   1   5     3752.74     3797.23     31.64 o 
   1   1   5        0.70        2.32      8.27 o 
   2   1   5       95.60       68.48      5.29 o 
   3   1   5     5382.37     5015.99     49.03 o 
   4   1   5      514.58      461.93     14.24 o 
   5   1   5       18.65       30.76      6.61 o 
   6   1   5      296.27      309.06     11.58 o 
   7   1   5        0.71       13.56      8.60 o 
   8   1   5        5.24      -19.84     19.84 o 
   9   1   5        1.60       -1.32     22.49 o 
 -10   2   5       71.39       70.45     12.57 o 
  -9   2   5      263.94      303.72     14.23 o 
  -8   2   5      108.89      109.49     10.25 o 
  -7   2   5      383.34      377.61     12.25 o 
  -6   2   5        0.56        7.28     14.22 o 
  -5   2   5      293.65      326.98      9.93 o 
  -4   2   5     1873.47     1888.98     32.24 o 
  -3   2   5     1193.37     1216.11     24.24 o 
  -2   2   5     1359.96     1317.86     22.94 o 
  -1   2   5       71.70       54.59      4.30 o 
   0   2   5     5242.67     5730.92     40.27 o 
   1   2   5     1758.44     1800.83     25.31 o 
   2   2   5      470.26      551.20     15.24 o 
   3   2   5      582.38      580.38     16.89 o 
   4   2   5        0.05      -10.25     11.24 o 
   5   2   5      830.91      768.92     24.18 o 
   6   2   5      126.53      106.85      9.26 o 
   7   2   5       54.41       52.59      9.26 o 
   8   2   5      101.49      105.85     10.92 o 
   9   2   5        2.44       24.14     10.58 o 
 -10   3   5        7.64       17.86     11.91 o 
  -9   3   5      103.57       84.35     11.58 o 
  -8   3   5       51.06       36.05      8.93 o 
  -7   3   5      790.11      734.88     20.20 o 
  -6   3   5       91.77       92.95      7.94 o 
  -5   3   5      176.04      171.71      7.61 o 
  -4   3   5       76.62       65.83      6.29 o 
  -3   3   5      166.24      124.09      6.29 o 
  -2   3   5     4508.02     4967.34     42.35 o 
  -1   3   5      712.46      644.12     16.92 o 
   0   3   5      585.16      603.37     16.24 o 
   1   3   5    10534.62    10707.47     60.81 o 
   2   3   5     5778.72     5528.93     48.17 o 
   3   3   5        9.25       13.23      4.96 o 
   4   3   5     2105.65     2093.41     37.22 o 
   5   3   5      302.26      288.24      9.60 o 
   6   3   5       64.27      -22.82     22.82 o 
   7   3   5       82.84       81.70      9.92 o 
   8   3   5        7.86        0.00     19.84 o 
   9   3   5       13.96       18.85     11.58 o 
 -10   4   5       28.18      -23.15     23.15 o 
  -9   4   5       13.81        9.92     10.58 o 
  -8   4   5        3.96        8.60      8.60 o 
  -7   4   5        3.11       13.23      8.93 o 
  -6   4   5       16.02       11.91      7.61 o 
  -5   4   5      104.04       99.57      6.95 o 
  -4   4   5      133.02      169.39      7.61 o 
  -3   4   5      440.69      411.95     12.25 o 
  -2   4   5      740.28      783.44     20.56 o 
   0   4   5      209.85      274.72      7.94 o 
   1   4   5     1432.23     1294.87     23.93 o 
   2   4   5     4154.75     4233.31     43.87 o 
   3   4   5      151.65      150.54      6.62 o 
   4   4   5      145.42      143.91      7.28 o 
   5   4   5      461.98      438.94     11.92 o 
   6   4   5      179.81      184.93     10.59 o 
   7   4   5       16.75       30.43      8.93 o 
   8   4   5        6.05        5.29      9.26 o 
   9   4   5       22.99        2.65     20.84 o 
 -10   5   5       27.19        9.92     24.14 o 
  -9   5   5       58.90       83.02     11.25 o 
  -8   5   5      161.34      176.65     11.58 o 
  -7   5   5       27.51       31.42      9.26 o 
  -6   5   5       51.68       49.61      8.60 o 
  -5   5   5       20.26       20.84      6.95 o 
  -4   5   5      970.42     1022.66     26.52 o 
  -3   5   5     1049.75     1339.30     28.19 o 
  -2   5   5     1482.03     1639.91     28.24 o 
  -1   5   5      427.15      441.82     13.25 o 
   0   5   5       78.72       85.02      5.95 o 
   1   5   5        1.20       -6.61     11.91 o 
   3   5   5       20.80       -1.65     11.25 o 
   4   5   5       54.69       52.92      6.95 o 
   5   5   5      191.50      134.32      8.60 o 
   6   5   5      173.39      198.82     10.59 o 
   7   5   5      152.72      140.59     10.92 o 
   8   5   5        6.86        1.65     10.58 o 
   9   5   5       10.40       24.47     11.91 o 
 -10   6   5        5.27      -25.47     25.47 o 
  -9   6   5      167.71      147.54     13.23 o 
  -8   6   5       27.74        0.00     20.18 o 
  -7   6   5       19.96       -0.99     18.19 o 
  -6   6   5      365.40      341.86     12.24 o 
  -5   6   5     2556.39     2628.86     46.54 o 
  -4   6   5      309.42      365.38     10.26 o 
  -3   6   5        4.32        1.32      5.95 o 
  -2   6   5      987.86      920.00     23.55 o 
  -1   6   5      211.16      234.63      7.28 o 
   0   6   5      790.44      814.21     21.88 o 
   1   6   5       74.82       82.04      5.95 o 
   2   6   5      287.20      283.65      9.27 o 
   3   6   5      449.80      406.89     12.58 o 
   4   6   5        5.48       -8.27     14.22 o 
   5   6   5      363.11      342.86     11.58 o 
   6   6   5      706.62      748.32     22.18 o 
   7   6   5        0.27      -18.19     18.19 o 
   8   6   5      252.65      233.57     14.56 o 
   9   6   5       11.15       31.42     11.91 o 
  -9   7   5       41.17       55.23     11.91 o 
  -8   7   5       90.76      110.48     11.58 o 
  -7   7   5      145.84      166.72     10.92 o 
  -6   7   5      128.85      134.30     10.59 o 
  -5   7   5      497.00      492.59     15.56 o 
  -4   7   5      207.41      214.07      9.26 o 
  -3   7   5      489.57      563.88     15.56 o 
  -2   7   5      669.14      548.63     16.23 o 
  -1   7   5       20.71       40.35      5.95 o 
   0   7   5     2619.99     2473.68     36.31 o 
   1   7   5       50.34       79.72      5.95 o 
   2   7   5     1491.64     1404.40     30.21 o 
   3   7   5     3090.78     2683.83     43.29 o 
   4   7   5      403.14      297.23      9.93 o 
   5   7   5      964.98      888.21     27.50 o 
   6   7   5        8.75       -1.65     17.20 o 
   7   7   5      141.96      170.03     11.58 o 
   8   7   5       45.69       46.30     11.91 o 
   9   7   5        4.72      -11.91     22.16 o 
  -9   8   5       35.16       36.71     12.57 o 
  -8   8   5        1.22        5.29     19.84 o 
  -7   8   5        0.48       14.55      9.26 o 
  -6   8   5      117.39      123.72     10.59 o 
  -5   8   5      275.26      282.91     11.58 o 
  -4   8   5     1061.31     1026.80     30.49 o 
  -3   8   5      830.56      926.42     26.84 o 
  -2   8   5      669.83      640.98     18.22 o 
  -1   8   5     2137.10     2152.90     35.91 o 
   0   8   5        2.68       14.22      5.62 o 
   1   8   5      278.31      271.71      8.27 o 
   2   8   5       28.22        8.27      5.95 o 
   3   8   5      328.01      375.63     11.91 o 
   4   8   5      277.25      250.16      9.93 o 
   5   8   5       94.07      130.66      9.26 o 
   6   8   5      325.61      293.17     12.57 o 
   7   8   5       80.42      112.13     10.92 o 
   8   8   5       10.09       -3.64     21.17 o 
  -9   9   5        0.71      -12.57     12.57 o 
  -8   9   5        0.46      -10.91     21.50 o 
  -7   9   5       50.24       52.59     10.58 o 
  -6   9   5      132.43      137.61     11.25 o 
  -5   9   5      312.68      325.95     12.57 o 
  -4   9   5      489.41      538.60     17.21 o 
  -3   9   5        0.36        6.61     15.54 o 
  -2   9   5      359.43      379.64     12.25 o 
  -1   9   5      865.23      887.78     26.18 o 
   0   9   5      447.10      401.25     11.59 o 
   1   9   5      730.90      747.34     21.53 o 
   2   9   5      820.45      747.75     22.86 o 
   3   9   5      104.43       97.25      7.94 o 
   4   9   5      110.62      113.13      9.26 o 
   5   9   5      229.52      256.08     11.25 o 
   6   9   5       57.34       55.57      9.59 o 
   7   9   5      394.86      408.67     16.55 o 
   8   9   5       53.37       69.13     12.57 o 
  -9  10   5        9.24      -10.25     25.80 o 
  -8  10   5       10.28        1.65     11.91 o 
  -7  10   5      440.38      406.72     15.22 o 
  -6  10   5      357.64      316.68     13.57 o 
  -5  10   5       33.56       28.11      9.92 o 
  -4  10   5      846.44      857.24     25.17 o 
  -3  10   5       50.74       67.47      8.60 o 
  -2  10   5        3.01        4.63      7.28 o 
  -1  10   5       27.45       28.11      7.28 o 
   0  10   5     1371.39     1438.89     34.16 o 
   1  10   5       39.39       36.05      7.28 o 
   2  10   5       82.82       71.45      7.94 o 
   3  10   5       79.23       74.42      8.93 o 
   4  10   5      112.88      100.23      9.59 o 
   5  10   5      575.82      606.78     19.20 o 
   6  10   5       17.28        4.96     18.19 o 
   7  10   5        8.51       -5.62     21.50 o 
   8  10   5        7.10       33.40     10.91 o 
  -8  11   5       22.11       31.75     12.57 o 
  -7  11   5       15.60       34.40     11.58 o 
  -6  11   5      256.47      287.18     13.90 o 
  -5  11   5        0.20       20.17      9.92 o 
  -4  11   5        1.84       15.87      9.59 o 
  -3  11   5      140.27      116.45     10.92 o 
  -2  11   5     2237.99     2368.23     45.50 o 
  -1  11   5       11.65      -16.54     16.54 o 
   0  11   5       24.46        9.26     16.54 o 
   1  11   5     1072.06     1060.86     28.50 o 
   2  11   5      791.19      652.82     18.88 o 
   3  11   5      128.71      108.83      9.59 o 
   4  11   5      437.29      374.32     12.58 o 
   5  11   5       65.02       71.77      9.26 o 
   6  11   5      148.81      123.06     11.91 o 
   7  11   5        0.10        9.59     19.51 o 
   8  11   5       36.28       35.72     11.91 o 
  -8  12   5        0.77      -25.14     25.14 o 
  -7  12   5        0.14        5.29     12.24 o 
  -6  12   5        5.64        9.59     11.24 o 
  -5  12   5       53.31       50.27     10.58 o 
  -4  12   5        0.60       -4.63      9.92 o 
  -3  12   5      792.45      875.97     26.16 o 
  -2  12   5      200.81      212.73     11.25 o 
  -1  12   5      214.50      242.19     11.25 o 
   0  12   5     1179.84     1123.28     30.82 o 
   1  12   5     1259.02     1126.38     30.83 o 
   2  12   5     1506.81     1498.17     40.79 o 
   3  12   5       23.89        7.61     17.53 o 
   4  12   5        0.03        5.62     16.54 o 
   5  12   5      618.56      631.94     19.53 o 
   6  12   5      167.91      179.63     13.56 o 
   7  12   5        4.56        4.96     22.49 o 
  -8  13   5      170.42      196.82     16.21 o 
  -7  13   5        3.07      -24.80     24.80 o 
  -6  13   5       90.85       89.64     13.56 o 
  -5  13   5        3.12       -0.99     22.49 o 
  -4  13   5        7.43       -2.65     20.84 o 
  -3  13   5       39.32       43.33      9.92 o 
  -2  13   5      134.92      126.37     11.25 o 
  -1  13   5        6.09       -2.32     18.52 o 
   0  13   5        1.40       -0.66     19.51 o 
   1  13   5      488.59      528.61     15.56 o 
   2  13   5      170.11      132.99     10.92 o 
   3  13   5       71.25       87.32      9.92 o 
   4  13   5      367.67      389.15     13.57 o 
   5  13   5        1.77        1.98      9.92 o 
   6  13   5        0.75        4.63     19.18 o 
   7  13   5       34.60       58.21     12.24 o 
  -7  14   5       28.41       60.86     13.56 o 
  -6  14   5       70.51       78.39     13.89 o 
  -5  14   5      207.54      222.31     14.23 o 
  -4  14   5      100.01       90.63     11.58 o 
  -3  14   5      171.09      183.27     12.24 o 
  -2  14   5        2.20      -10.58     20.84 o 
  -1  14   5       14.65        0.99      9.92 o 
   0  14   5       70.46       65.16     10.25 o 
   1  14   5      592.35      580.98     18.54 o 
   2  14   5       95.28       66.15      9.92 o 
   3  14   5       14.71       10.58      9.59 o 
   4  14   5        2.69      -21.17     21.17 o 
   5  14   5        7.23       -2.32     21.17 o 
   6  14   5       28.43       36.05     11.58 o 
  -6  15   5       35.33        4.63     27.12 o 
  -5  15   5      200.17      220.99     15.88 o 
  -4  15   5       14.96       33.40     10.91 o 
  -3  15   5      268.86      259.72     13.90 o 
  -2  15   5      378.31      374.60     14.89 o 
  -1  15   5       58.82       70.12     10.91 o 
   0  15   5        0.65        6.61     18.85 o 
   1  15   5      198.99      199.82     11.91 o 
   2  15   5       29.27       57.22     10.25 o 
   3  15   5      119.37       87.00     11.58 o 
   4  15   5       35.00       24.47     11.58 o 
   5  15   5        6.44       26.46     11.58 o 
   6  15   5       13.83      -18.52     25.47 o 
  -6  16   5        7.37       -7.61     26.13 o 
  -5  16   5        4.01       18.19     13.23 o 
  -4  16   5      310.61      355.68     17.21 o 
  -3  16   5       16.62       17.20     10.58 o 
  -2  16   5        1.30       -0.99     22.49 o 
  -1  16   5     1045.20     1021.53     31.14 o 
   0  16   5       67.29       59.87     10.92 o 
   1  16   5        7.75       25.47     10.25 o 
   2  16   5      409.00      346.14     14.89 o 
   3  16   5       61.28       75.08     12.57 o 
   4  16   5      182.68      206.42     14.56 o 
   5  16   5        8.58      -10.25     23.48 o 
  -5  17   5      109.73       91.29     15.22 o 
  -4  17   5       71.45       76.74     14.22 o 
  -3  17   5       46.33       -4.63     28.11 o 
  -2  17   5        1.81       -0.33     12.57 o 
  -1  17   5       93.97       83.68     12.90 o 
   0  17   5      213.69      252.42     14.56 o 
   1  17   5        3.88       13.23     22.82 o 
   2  17   5      240.62      249.78     15.22 o 
   3  17   5      133.58      171.35     13.89 o 
   4  17   5       26.55       33.74     12.24 o 
  -4  18   5        8.66       15.54     13.89 o 
  -3  18   5        0.03      -13.23     27.45 o 
  -2  18   5       33.10       40.02     13.56 o 
  -1  18   5        7.68        2.32     23.48 o 
   0  18   5        0.81       41.34     12.24 o 
   1  18   5       94.96       53.58     13.23 o 
   2  18   5       14.93       15.54     12.57 o 
   3  18   5        5.47      -22.82     22.82 o 
  -3  19   5       15.83        6.61     29.44 o 
  -2  19   5        4.63       18.52     13.56 o 
  -1  19   5       25.56       -4.96     25.80 o 
   0  19   5        1.02       14.88     26.46 o 
   1  19   5        0.03        1.32     25.47 o 
   2  19   5        1.45      -11.91     22.16 o 
 -10   0   6       53.46       69.13     12.57 o 
  -9   0   6        9.58       21.50     10.58 o 
  -8   0   6      486.74      455.09     14.23 o 
  -7   0   6        0.05        2.98     16.54 o 
  -6   0   6     5560.36     5492.16     64.86 o 
  -5   0   6     3834.93     3770.39     49.04 o 
  -4   0   6      133.45      150.20      6.29 o 
  -3   0   6     2346.63     2451.82     33.31 o 
  -2   0   6     9367.44     9465.23     58.10 o 
  -1   0   6      690.60      947.84     18.90 o 
   0   0   6      307.23      369.55     11.92 o 
   1   0   6        8.61       24.81      4.63 o 
   2   0   6      875.80      751.16     20.23 o 
   3   0   6      806.93      895.55     23.86 o 
   4   0   6       90.82       88.32      6.62 o 
   5   0   6        9.67       18.19      6.28 o 
   6   0   6      298.03      263.06     10.92 o 
   7   0   6        3.80      -17.86     17.86 o 
   8   0   6      108.53      118.09     11.25 o 
   9   0   6       58.36       69.46     12.90 o 
 -10   1   6      102.01      128.67     13.23 o 
  -9   1   6      162.77      175.99     12.24 o 
  -8   1   6      249.22      230.94     11.91 o 
  -7   1   6       12.24       25.80      8.27 o 
  -6   1   6       93.92       90.64      7.94 o 
  -5   1   6       56.80       58.55      6.62 o 
  -4   1   6       35.46       62.18      5.62 o 
  -3   1   6     2551.17     2764.51     35.00 o 
  -2   1   6     2909.42     2832.01     32.75 o 
  -1   1   6      386.79      421.99     12.59 o 
   0   1   6     4748.62     5175.14     40.77 o 
   1   1   6      290.70      280.42      8.61 o 
   2   1   6      215.38      246.23      6.95 o 
   3   1   6     2754.96     2426.26     36.65 o 
   4   1   6      332.29      362.42     10.92 o 
   5   1   6       17.16      -14.22     14.22 o 
   6   1   6       32.78       37.37      8.60 o 
   7   1   6       35.91       44.65      9.26 o 
   8   1   6       12.49      -20.84     20.84 o 
   9   1   6        7.37        9.92     21.17 o 
 -10   2   6        0.57      -16.87     22.82 o 
  -9   2   6       65.85       84.67     11.58 o 
  -8   2   6       75.84       56.23      9.92 o 
  -7   2   6      158.66      142.25     10.26 o 
  -6   2   6      267.74      294.50      9.93 o 
  -5   2   6       99.98      108.17      6.95 o 
  -4   2   6      159.65      161.46      6.95 o 
  -3   2   6      501.20      438.87     12.26 o 
  -2   2   6     9152.38    10012.30     61.05 o 
  -1   2   6     5010.84     5308.88     42.46 o 
   0   2   6     2704.30     2819.44     31.41 o 
   1   2   6      125.93       71.14      5.62 o 
   2   2   6        5.03        9.26      5.29 o 
   3   2   6      145.94      127.05      6.29 o 
   4   2   6     1042.77      908.97     27.18 o 
   5   2   6     1885.63     1912.68     40.50 o 
   6   2   6      538.96      514.10     14.23 o 
   7   2   6      161.85      157.80     10.92 o 
   8   2   6       53.64       62.51     10.58 o 
   9   2   6       83.04      102.87     13.23 o 
 -10   3   6       17.60       30.10     11.91 o 
  -9   3   6       25.55       26.13     10.58 o 
  -8   3   6      101.35       86.66     10.25 o 
  -7   3   6        4.36        6.95      8.93 o 
  -6   3   6       40.58       25.47      7.94 o 
  -5   3   6       67.59       52.59      6.95 o 
  -4   3   6      542.69      606.38     18.55 o 
  -3   3   6       52.33       79.39      5.95 o 
  -2   3   6      907.41     1191.18     23.55 o 
  -1   3   6      216.97      309.14      9.93 o 
   0   3   6        4.37        1.98      9.92 o 
   1   3   6     7859.74     7540.05     54.96 o 
   2   3   6      698.54      662.80     17.56 o 
   3   3   6       19.77       24.47      5.62 o 
   4   3   6     2059.19     2103.97     38.54 o 
   5   3   6      546.01      523.10     15.89 o 
   6   3   6       87.27       99.56      9.26 o 
   7   3   6       34.59       24.14      9.26 o 
   8   3   6       12.93       -2.32     20.84 o 
   9   3   6       80.20       86.99     13.23 o 
 -10   4   6        6.82       11.24     23.48 o 
  -9   4   6       63.86       79.05     11.91 o 
  -8   4   6        0.27       11.91      8.60 o 
  -7   4   6     2596.24     2632.05     52.48 o 
  -6   4   6      276.34      260.08     10.92 o 
  -5   4   6      118.40      116.44      7.94 o 
  -4   4   6     5449.96     5672.64     57.29 o 
  -3   4   6     1683.09     1742.67     30.57 o 
  -2   4   6      363.58      522.47     16.22 o 
  -1   4   6      340.74      379.11     11.26 o 
   0   4   6      911.98      861.83     21.23 o 
   1   4   6       46.49       68.47      5.95 o 
   2   4   6        8.77        7.28      4.96 o 
   3   4   6      965.62      874.18     25.19 o 
   4   4   6        2.24       18.19      6.28 o 
   5   4   6      121.35       88.99      8.60 o 
   6   4   6       20.95       24.47      8.93 o 
   7   4   6      102.55      107.50      9.92 o 
   8   4   6      175.17      171.69     13.89 o 
   9   4   6       11.17       -6.28     23.81 o 
 -10   5   6       72.13       76.74     13.56 o 
  -9   5   6        0.78        6.61     19.18 o 
  -8   5   6       50.22       53.25     10.25 o 
  -7   5   6      629.41      615.12     18.54 o 
  -6   5   6      747.98      740.84     23.18 o 
  -5   5   6      361.10      371.35     11.58 o 
  -4   5   6      839.22      888.39     25.52 o 
  -3   5   6     3776.81     3743.34     44.75 o 
  -2   5   6      187.44      173.39      6.95 o 
  -1   5   6      123.08      126.72      6.29 o 
   0   5   6       45.57       64.17      5.95 o 
   1   5   6     7135.58     7370.07     58.73 o 
   2   5   6      215.44      160.82      6.62 o 
   3   5   6       86.52       66.49      5.95 o 
   4   5   6      179.05      155.50      8.27 o 
   5   5   6      388.51      414.70     12.25 o 
   6   5   6      901.78      876.74     26.50 o 
   7   5   6      108.78      119.74     10.25 o 
   8   5   6        0.01        6.95     21.17 o 
   9   5   6       32.19       69.46     12.57 o 
 -10   6   6        1.79        4.96     11.91 o 
  -9   6   6        2.32        0.99     21.83 o 
  -8   6   6       30.49       28.44     10.25 o 
  -7   6   6      180.39      162.43     10.59 o 
  -6   6   6       31.13       46.97      8.93 o 
  -5   6   6        9.88       -2.65     15.88 o 
  -4   6   6      497.95      518.15     15.56 o 
  -3   6   6      455.26      506.24     14.57 o 
  -2   6   6      404.92      360.55     11.26 o 
  -1   6   6      593.33      639.36     17.56 o 
   0   6   6     1813.04     1859.85     30.91 o 
   1   6   6      190.13      166.11      6.95 o 
   2   6   6       11.70       21.83      5.62 o 
   3   6   6       50.21       54.58      6.62 o 
   4   6   6       55.50       60.53      7.28 o 
   5   6   6     1150.83     1014.11     29.83 o 
   6   6   6      292.27      275.62     11.91 o 
   7   6   6       52.39       66.15      9.92 o 
   8   6   6      116.16      133.30     12.90 o 
   9   6   6       15.74       17.20     11.91 o 
  -9   7   6        3.98       -9.26     21.83 o 
  -8   7   6       83.40       95.59     11.25 o 
  -7   7   6       52.24       68.47     10.25 o 
  -6   7   6       45.13       61.19      9.26 o 
  -5   7   6      233.93      257.09     10.26 o 
  -4   7   6      414.00      445.87     12.91 o 
  -3   7   6      640.18      769.07     21.53 o 
  -2   7   6      219.08      199.20      7.61 o 
  -1   7   6      285.10      259.15      7.94 o 
   0   7   6     1410.08     1527.56     30.54 o 
   1   7   6      863.76      905.48     24.53 o 
   2   7   6      150.05      110.83      6.95 o 
   3   7   6      203.26      192.90      8.27 o 
   4   7   6      278.37      232.29      9.93 o 
   5   7   6        0.39      -16.54     16.54 o 
   6   7   6       71.32       88.64      9.59 o 
   7   7   6       14.25      -20.51     20.51 o 
   8   7   6       13.17       30.43     10.91 o 
  -9   8   6       44.81       57.22     12.90 o 
  -8   8   6       24.74       -3.31     21.83 o 
  -7   8   6      146.20      126.37     11.58 o 
  -6   8   6      913.10      909.55     27.82 o 
  -5   8   6      253.20      251.80     11.25 o 
  -4   8   6       17.22       26.46      7.94 o 
  -3   8   6        0.23        8.93      6.61 o 
  -2   8   6      657.28      667.75     20.20 o 
  -1   8   6      356.36      397.87     11.92 o 
   0   8   6      144.03      122.08      7.28 o 
   1   8   6      366.11      342.92     10.59 o 
   2   8   6        0.04      -13.89     13.89 o 
   3   8   6       50.17       53.58      7.28 o 
   4   8   6        4.55       -1.32     16.54 o 
   5   8   6        0.73        7.94      8.27 o 
   6   8   6        6.45      -18.19     18.19 o 
   7   8   6        3.11        4.30     18.52 o 
   8   8   6       71.74       67.81     12.24 o 
  -9   9   6      166.51      148.53     14.89 o 
  -8   9   6        0.11      -21.50     21.50 o 
  -7   9   6        6.34      -11.58     19.51 o 
  -6   9   6       92.54       79.39     10.92 o 
  -5   9   6      220.68      208.44     11.25 o 
  -4   9   6       32.87       60.20      8.93 o 
  -3   9   6       51.29       51.93      7.94 o 
  -2   9   6      926.45      918.59     24.85 o 
  -1   9   6      283.88      207.83      8.60 o 
   0   9   6      241.82      272.99      8.93 o 
   1   9   6      703.51      742.28     21.86 o 
   2   9   6        5.99        4.30      6.95 o 
   3   9   6      483.87      536.93     15.56 o 
   4   9   6       42.43       39.69      8.27 o 
   5   9   6       70.94       78.39      9.59 o 
   6   9   6       86.45      102.87     10.92 o 
   7   9   6       39.39       36.38     11.58 o 
   8   9   6       12.16       11.58     11.58 o 
  -9  10   6        0.88      -24.80     24.80 o 
  -8  10   6       56.80       69.13     12.57 o 
  -7  10   6      124.07      100.23     12.24 o 
  -6  10   6       13.12       12.24      9.59 o 
  -5  10   6        0.07      -17.20     19.51 o 
  -4  10   6      357.06      340.20     12.58 o 
  -3  10   6       47.34       57.22      8.60 o 
  -2  10   6       47.08       51.93      7.94 o 
  -1  10   6     1098.27     1060.05     30.50 o 
   0  10   6      303.51      348.14     10.92 o 
   1  10   6       39.06       45.97      7.61 o 
   2  10   6      690.80      640.14     19.21 o 
   3  10   6        0.60      -16.54     16.54 o 
   4  10   6      492.45      434.93     14.56 o 
   5  10   6       58.64       63.84      9.92 o 
   6  10   6        1.37       -2.98     18.85 o 
   7  10   6       52.68      -11.91     23.48 o 
   8  10   6        4.50        7.94     20.84 o 
  -8  11   6      106.60      112.79     14.22 o 
  -7  11   6       32.70       42.33     11.58 o 
  -6  11   6      214.37      207.43     12.90 o 
  -5  11   6      228.09      226.30     11.91 o 
  -4  11   6        0.31        6.28     19.51 o 
  -3  11   6     1224.50     1234.01     36.46 o 
  -2  11   6      457.18      506.78     15.56 o 
  -1  11   6        4.64       -3.97     16.54 o 
   0  11   6       99.55       82.37      8.27 o 
   1  11   6      100.59       89.97      9.59 o 
   2  11   6        0.04       -1.98      8.27 o 
   3  11   6      230.52      173.70     10.59 o 
   4  11   6        2.43      -18.52     18.52 o 
   5  11   6       13.88       13.89      9.26 o 
   6  11   6       29.90       22.16     10.58 o 
   7  11   6       36.05       39.69     12.24 o 
  -8  12   6        7.52       14.55     12.57 o 
  -7  12   6       40.12       59.53     12.90 o 
  -6  12   6       47.94       51.93     11.58 o 
  -5  12   6       37.42       45.64     10.25 o 
  -4  12   6        0.64        4.63      9.92 o 
  -3  12   6      209.44      210.09     11.91 o 
  -2  12   6      562.38      609.47     18.21 o 
  -1  12   6       55.37       -4.63     19.18 o 
   0  12   6       11.93      -17.86     19.51 o 
   1  12   6       95.14       84.35      9.92 o 
   2  12   6       23.51       -4.63      9.26 o 
   3  12   6       36.37       40.68      9.26 o 
   4  12   6      226.50      206.78     12.24 o 
   5  12   6       10.36        1.32      9.92 o 
   6  12   6        8.84      -20.51     20.51 o 
   7  12   6        2.18       -3.97     11.24 o 
  -7  13   6        1.68       -3.64     24.47 o 
  -6  13   6        0.49        0.00     24.47 o 
  -5  13   6       19.47       35.72     10.91 o 
  -4  13   6       17.19        7.28     21.17 o 
  -3  13   6       33.48       27.78     10.58 o 
  -2  13   6       85.80       70.79     10.58 o 
  -1  13   6      113.51      115.11     10.25 o 
   0  13   6     1801.58     1727.69     44.12 o 
   1  13   6        0.01        2.65     17.86 o 
   2  13   6      194.69      174.35     11.25 o 
   3  13   6       38.46       49.61      9.59 o 
   4  13   6        2.68        3.97      9.26 o 
   5  13   6        6.65       -7.61     19.84 o 
   6  13   6        9.09        8.60     22.16 o 
   7  13   6        0.92       16.21     12.24 o 
  -7  14   6        4.20      -13.56     26.13 o 
  -6  14   6       69.14       69.79     13.89 o 
  -5  14   6        2.13      -24.14     24.14 o 
  -4  14   6       27.23       30.76     10.58 o 
  -3  14   6        7.61        5.62     20.51 o 
  -2  14   6      157.18      170.04     12.24 o 
  -1  14   6      570.24      589.89     17.21 o 
   0  14   6       15.88       18.85      9.59 o 
   1  14   6       32.72       19.84      9.59 o 
   2  14   6       32.10       16.21      9.59 o 
   3  14   6       16.00       -9.92     21.83 o 
   4  14   6      176.37      155.81     12.57 o 
   5  14   6       27.44       33.40     11.58 o 
   6  14   6       11.92       11.24     11.58 o 
  -6  15   6      182.59      214.36     16.54 o 
  -5  15   6       44.29       46.97     13.56 o 
  -4  15   6      101.51      122.06     13.23 o 
  -3  15   6      216.82      178.32     13.23 o 
  -2  15   6      175.90      183.27     12.90 o 
  -1  15   6       62.77       55.90     10.91 o 
   0  15   6       29.49       28.11     10.25 o 
   1  15   6       17.49        9.59     10.58 o 
   2  15   6      108.83       86.00     10.92 o 
   3  15   6        2.40      -20.17     20.17 o 
   4  15   6        0.35       -5.62     19.84 o 
   5  15   6        1.65       -6.61     11.24 o 
  -6  16   6        0.63       20.84     13.89 o 
  -5  16   6       65.94       67.47     14.55 o 
  -4  16   6        1.24      -11.24     24.14 o 
  -3  16   6       81.26       55.90     13.23 o 
  -2  16   6       34.11       46.63     11.58 o 
  -1  16   6        0.34      -22.16     22.16 o 
   0  16   6        4.56       12.57     10.25 o 
   1  16   6        1.21       10.58     19.84 o 
   2  16   6        3.94       -1.98     10.91 o 
   3  16   6       80.80       60.53     12.90 o 
   4  16   6       16.63       -7.28     23.81 o 
   5  16   6        1.37      -23.48     23.48 o 
  -5  17   6        2.60      -27.12     27.12 o 
  -4  17   6       18.60      -13.23     26.79 o 
  -3  17   6       68.12       69.13     13.89 o 
  -2  17   6       10.20        5.62     21.50 o 
  -1  17   6       66.48       64.17     12.90 o 
   0  17   6       21.36       13.23     12.24 o 
   1  17   6      264.35      306.03     15.55 o 
   2  17   6       23.24       27.12     11.91 o 
   3  17   6       52.33        4.96     24.14 o 
   4  17   6       87.87       80.04     13.23 o 
  -4  18   6        0.38       12.90     25.14 o 
  -3  18   6       12.74       38.03     13.56 o 
  -2  18   6       56.90       39.36     13.56 o 
  -1  18   6       40.23       44.32     13.23 o 
   0  18   6      120.66      148.52     14.22 o 
   1  18   6       48.60       35.39     12.90 o 
   2  18   6       75.84       92.61     14.22 o 
   3  18   6        6.83        0.00     23.81 o 
  -2  19   6        6.29      -10.25     27.78 o 
  -1  19   6       14.42       38.70     12.90 o 
   0  19   6        4.76      -21.83     24.80 o 
   1  19   6        2.17        5.29     12.90 o 
 -10   1   7        0.62      -17.20     22.49 o 
  -9   1   7       30.56       41.34     10.58 o 
  -8   1   7       72.91       69.13      9.59 o 
  -7   1   7      550.06      513.10     16.55 o 
  -6   1   7       12.50        7.28      7.61 o 
  -5   1   7      153.55      147.55      7.61 o 
  -4   1   7       41.27       20.84      5.62 o 
  -3   1   7     2062.86     2074.48     32.27 o 
  -2   1   7       35.29       51.60      5.62 o 
  -1   1   7    11898.88    11596.57     66.06 o 
   0   1   7     4053.25     4006.05     39.23 o 
   1   1   7       12.71       20.51      5.29 o 
   2   1   7      290.52      253.21      7.28 o 
   3   1   7      650.50      609.84     17.89 o 
   4   1   7      473.81      391.65     12.58 o 
   5   1   7       67.92       78.39      7.61 o 
   6   1   7       64.12       58.54      9.26 o 
   7   1   7       31.14       26.79      9.59 o 
   8   1   7       26.18        3.31     21.50 o 
   9   1   7       21.09       17.53     11.91 o 
 -10   2   7       22.91       49.61     12.24 o 
  -9   2   7       31.37       11.91     22.49 o 
  -8   2   7        8.54       14.22      8.60 o 
  -7   2   7        0.41        6.28     17.86 o 
  -6   2   7        4.88       23.48      7.61 o 
  -5   2   7     1146.87     1096.39     29.18 o 
  -4   2   7     2663.69     2852.03     40.61 o 
  -3   2   7      148.78      156.50      6.29 o 
  -2   2   7     1981.71     1929.72     29.62 o 
  -1   2   7      277.75      236.69      7.28 o 
   0   2   7     6029.99     6271.26     49.59 o 
   1   2   7      133.42      135.98      6.29 o 
   2   2   7      402.52      504.26     14.57 o 
   3   2   7        0.25        0.66      5.29 o 
   4   2   7      172.04      150.20      7.61 o 
   5   2   7      151.63      159.46      9.59 o 
   6   2   7      115.00      103.54      9.92 o 
   7   2   7        2.82       -1.65      9.26 o 
   8   2   7       23.43       33.40     10.91 o 
   9   2   7        0.21       -2.65     22.16 o 
 -10   3   7       77.29      101.21     13.23 o 
  -9   3   7      167.26      175.66     12.90 o 
  -8   3   7       47.84       45.64      9.59 o 
  -7   3   7       40.49       30.43      9.26 o 
  -6   3   7       12.88      -16.54     16.54 o 
  -5   3   7      101.67       96.26      7.61 o 
  -4   3   7        5.52        2.98     11.58 o 
  -3   3   7      266.35      378.62     11.91 o 
  -2   3   7     1510.14     1565.42     27.57 o 
  -1   3   7      914.99      839.51     20.90 o 
   0   3   7      324.96      292.33      8.94 o 
   1   3   7     3456.93     3364.26     39.43 o 
   2   3   7     2049.90     2412.23     35.91 o 
   3   3   7      258.48      295.19      8.94 o 
   4   3   7     1392.60     1358.58     34.16 o 
   5   3   7      136.62      130.34      9.26 o 
   6   3   7       50.11       45.31      8.93 o 
   7   3   7       48.51       58.54      9.59 o 
   8   3   7       10.10       11.24     21.17 o 
   9   3   7       61.65       49.28     12.24 o 
 -10   4   7       86.66      113.12     13.56 o 
  -9   4   7        3.33       16.21     10.58 o 
  -8   4   7        5.52       29.43      8.93 o 
  -7   4   7        1.67        2.65     18.85 o 
  -6   4   7       22.52       24.47      8.27 o 
  -5   4   7       15.03       -9.26     14.88 o 
  -4   4   7      426.69      486.31     14.24 o 
  -3   4   7     1441.29     1584.09     30.21 o 
  -2   4   7      697.53      940.46     22.87 o 
  -1   4   7      540.79      615.82     16.89 o 
   0   4   7     2522.45     2617.44     34.99 o 
   1   4   7     2462.52     2554.96     35.63 o 
   2   4   7        1.60        0.99     11.24 o 
   3   4   7      347.41      360.12     11.58 o 
   4   4   7       11.96       20.51      6.61 o 
   5   4   7      700.83      701.70     20.53 o 
   6   4   7      254.43      269.32     11.58 o 
   7   4   7       29.54       26.46      9.59 o 
   8   4   7       53.30       49.28     11.58 o 
   9   4   7       20.38        7.94     24.81 o 
 -10   5   7        1.01       18.19     11.91 o 
  -9   5   7       30.72       32.08     11.25 o 
  -8   5   7      115.70      110.48     11.25 o 
  -7   5   7       19.37        7.61     19.51 o 
  -6   5   7       21.32       26.13      8.60 o 
  -5   5   7       75.05       84.68      8.60 o 
  -4   5   7       68.94       99.56      7.61 o 
  -3   5   7     1292.27     1238.51     28.20 o 
  -2   5   7     3673.11     4443.02     48.09 o 
  -1   5   7       18.90        4.30     10.91 o 
   0   5   7     3055.71     3199.74     40.03 o 
   1   5   7     2318.86     2079.11     33.61 o 
   2   5   7      561.30      585.19     17.88 o 
   3   5   7      256.49      263.41      8.60 o 
   4   5   7        0.11       -1.32      6.95 o 
   5   5   7       34.82       37.37      8.60 o 
   6   5   7       71.19       79.71      9.59 o 
   7   5   7       22.72       28.11      9.59 o 
   8   5   7        4.39       -2.32     21.83 o 
   9   5   7        7.61       14.22     12.24 o 
  -9   6   7       32.54       24.81     11.91 o 
  -8   6   7        0.07       -8.93     18.85 o 
  -7   6   7        0.65        1.65     17.20 o 
  -6   6   7      234.41      235.57     11.25 o 
  -5   6   7     1270.94     1241.92     35.14 o 
  -4   6   7      159.40      196.85      8.60 o 
  -3   6   7      311.97      328.32      9.60 o 
  -2   6   7     1563.93     1512.02     30.55 o 
  -1   6   7      629.30      602.91     17.89 o 
   0   6   7     1470.56     1513.56     28.88 o 
   1   6   7      396.54      394.28     11.92 o 
   2   6   7      135.10      114.80      6.62 o 
   3   6   7       17.91       13.89      6.95 o 
   4   6   7       25.04       24.14      7.61 o 
   5   6   7       24.27       28.44      8.60 o 
   6   6   7      201.87      200.81     11.58 o 
   7   6   7       38.35        0.99     20.18 o 
   8   6   7        0.36        5.95     10.91 o 
  -9   7   7        2.19      -23.81     23.81 o 
  -8   7   7       43.54       28.11     10.91 o 
  -7   7   7        0.34       -9.26     19.18 o 
  -6   7   7        0.05      -18.85     18.85 o 
  -5   7   7       75.27       68.14      9.26 o 
  -4   7   7        5.79       -6.28     15.87 o 
  -3   7   7       36.06       36.38      6.62 o 
  -2   7   7      534.84      545.06     16.89 o 
  -1   7   7      145.58      157.48      7.28 o 
   0   7   7      293.66      242.26      7.94 o 
   1   7   7       91.36       78.73      6.62 o 
   2   7   7      125.35      130.34      7.61 o 
   3   7   7     3812.51     3679.19     52.99 o 
   4   7   7       23.19       31.42      7.94 o 
   5   7   7      226.83      232.26     11.25 o 
   6   7   7       17.15       20.17      8.93 o 
   7   7   7        3.46      -20.51     20.51 o 
   8   7   7       53.38       68.46     11.91 o 
  -9   8   7       38.70       -3.64     25.80 o 
  -8   8   7       19.29       25.47     11.24 o 
  -7   8   7       10.54       10.58     18.85 o 
  -6   8   7      244.28      246.16     11.91 o 
  -5   8   7      193.10      208.76     11.25 o 
  -4   8   7      216.29      218.70      9.93 o 
  -3   8   7      391.47      427.31     13.57 o 
  -2   8   7      809.12      834.25     22.86 o 
  -1   8   7      187.77      247.82      8.60 o 
   0   8   7      684.51      762.84     22.19 o 
   1   8   7      227.31      253.13      8.60 o 
   2   8   7     1587.35     1450.68     34.84 o 
   3   8   7      160.52      133.65      8.93 o 
   4   8   7      529.06      483.64     14.57 o 
   5   8   7      158.81      159.12     10.26 o 
   6   8   7      111.29       90.63     10.58 o 
   7   8   7      303.22      302.74     15.22 o 
   8   8   7       31.06       48.29     11.91 o 
  -9   9   7        6.88       -2.65     25.47 o 
  -8   9   7       25.80       23.48     12.24 o 
  -7   9   7       90.55       97.91     11.58 o 
  -6   9   7        2.83       -6.95     17.20 o 
  -5   9   7        0.78       11.24      8.93 o 
  -4   9   7      259.43      280.92     11.58 o 
  -3   9   7      309.83      336.88     10.92 o 
  -2   9   7      172.95      143.92      8.27 o 
  -1   9   7     1507.74     1511.59     34.51 o 
   0   9   7       88.34       54.91      7.28 o 
   1   9   7        8.70        5.95      7.28 o 
   2   9   7      289.98      335.21     10.59 o 
   3   9   7      244.88      213.74     10.59 o 
   4   9   7      180.80      139.61     10.26 o 
   5   9   7        5.21       10.25     19.51 o 
   6   9   7        0.53       28.77      8.93 o 
   7   9   7        0.02       20.50     10.91 o 
   8   9   7        1.99        8.27     11.58 o 
  -8  10   7       29.38       35.39     12.90 o 
  -7  10   7      142.61      142.57     12.57 o 
  -6  10   7       56.22       58.21     10.91 o 
  -5  10   7        0.07       -6.61     19.84 o 
  -4  10   7     2489.29     2486.26     50.49 o 
  -3  10   7       92.86       87.99      9.59 o 
  -2  10   7      289.44      308.08     10.92 o 
  -1  10   7      102.86      126.03      8.93 o 
   0  10   7       96.95      132.65      8.60 o 
   1  10   7      764.07      747.55     21.86 o 
   2  10   7      165.51      147.55      9.59 o 
   3  10   7        2.26        7.94     16.21 o 
   4  10   7       77.46       43.33      9.59 o 
   5  10   7      167.95      155.48     11.58 o 
   6  10   7        0.20       -6.61     19.18 o 
   7  10   7        8.94       10.91     19.18 o 
  -8  11   7      101.05      112.79     14.22 o 
  -7  11   7       51.07       70.45     11.91 o 
  -6  11   7       54.09        7.94     22.16 o 
  -5  11   7      211.10      213.06     12.24 o 
  -4  11   7       17.81        4.96     20.51 o 
  -3  11   7     1461.25     1577.96     41.12 o 
  -2  11   7       23.21       10.58      9.26 o 
  -1  11   7     1774.78     1811.06     41.81 o 
   0  11   7      450.41      491.87     15.56 o 
   1  11   7       76.09       89.97      9.26 o 
   2  11   7      545.85      487.96     14.57 o 
   3  11   7       32.63       34.73      9.26 o 
   4  11   7      833.16      748.09     20.86 o 
   5  11   7      187.09      187.24     12.24 o 
   6  11   7        9.19       16.87     10.58 o 
   7  11   7        4.82       28.44     10.91 o 
  -8  12   7       69.69       69.79     14.22 o 
  -7  12   7        0.28        9.26     23.81 o 
  -6  12   7        9.39      -20.84     21.17 o 
  -5  12   7       32.42        9.59     22.16 o 
  -4  12   7      145.59      151.84     11.91 o 
  -3  12   7       17.17       15.54      9.59 o 
  -2  12   7       13.41        4.96      9.59 o 
  -1  12   7      116.69      120.08     10.59 o 
   0  12   7      509.21      523.01     17.54 o 
   1  12   7      606.15      600.89     18.21 o 
   2  12   7       75.28       80.05      9.92 o 
   3  12   7        8.28        0.00     18.19 o 
   4  12   7       58.44       62.84     10.58 o 
   5  12   7      367.75      386.82     15.22 o 
   6  12   7       60.84       57.88     12.24 o 
   7  12   7       19.98        3.97     23.81 o 
  -7  13   7        9.79        7.28     24.80 o 
  -6  13   7        8.11       -2.32     24.47 o 
  -5  13   7        0.04       -8.93     20.84 o 
  -4  13   7        1.61        7.61     19.84 o 
  -3  13   7      718.52      724.78     22.18 o 
  -2  13   7      344.91      334.55     13.24 o 
  -1  13   7       72.23       52.92     10.25 o 
   0  13   7      163.82      153.17     10.92 o 
   1  13   7       63.13       67.81      9.92 o 
   2  13   7       94.80       72.44     10.25 o 
   3  13   7      298.39      288.52     12.90 o 
   4  13   7       57.48       51.93     10.91 o 
   5  13   7       11.03       19.51     10.58 o 
   6  13   7        0.12        2.65     21.17 o 
  -7  14   7        0.94       -1.32     13.89 o 
  -6  14   7      107.32       85.67     14.22 o 
  -5  14   7      304.80      344.43     16.54 o 
  -4  14   7        0.16       17.20     10.25 o 
  -3  14   7      463.67      450.10     15.56 o 
  -2  14   7        1.60       -5.62     20.51 o 
  -1  14   7       63.54       46.97     10.25 o 
   0  14   7      125.14      110.48     10.92 o 
   1  14   7      315.51      337.17     13.57 o 
   2  14   7        3.94      -19.51     19.51 o 
   3  14   7      116.06       96.59     10.92 o 
   4  14   7        0.03      -19.84     21.17 o 
   5  14   7        7.12      -22.49     22.49 o 
   6  14   7       87.17      106.84     13.23 o 
  -6  15   7      173.59      177.97     16.21 o 
  -5  15   7       10.91       -0.99     24.14 o 
  -4  15   7        0.34      -11.91     22.49 o 
  -3  15   7       57.17       46.97     11.25 o 
  -2  15   7      602.42      569.36     17.21 o 
  -1  15   7        3.34        6.95     20.51 o 
   0  15   7       90.72      111.14     11.25 o 
   1  15   7        9.76       16.21      9.92 o 
   2  15   7       13.49       21.83      9.92 o 
   3  15   7      144.54      139.26     13.56 o 
   4  15   7        2.28       22.82     10.91 o 
   5  15   7       24.90       30.10     11.91 o 
  -5  16   7       47.86       71.77     13.89 o 
  -4  16   7       44.89       39.36     13.23 o 
  -3  16   7       40.74       66.48     12.90 o 
  -2  16   7        7.78       -5.29     23.81 o 
  -1  16   7      131.88      155.47     12.57 o 
   0  16   7        0.74      -16.87     20.84 o 
   1  16   7        9.77       18.19     10.91 o 
   2  16   7      195.83      214.70     14.56 o 
   3  16   7       43.08       62.18     11.91 o 
   4  16   7      145.61      149.52     14.55 o 
  -5  17   7       92.11       77.40     15.55 o 
  -4  17   7        1.78      -25.80     26.46 o 
  -3  17   7       51.95       66.15     13.23 o 
  -2  17   7        3.31       11.58     23.48 o 
  -1  17   7      139.43      114.45     14.22 o 
   0  17   7       19.54       20.51     12.24 o 
   1  17   7        0.40       -3.64     24.80 o 
   2  17   7       37.31        7.28     25.80 o 
   3  17   7       86.27       70.12     13.89 o 
   4  17   7        0.36        4.96     11.91 o 
  -3  18   7        1.45      -27.45     27.45 o 
  -2  18   7      162.67      153.16     15.55 o 
  -1  18   7       22.38       28.11     12.90 o 
   0  18   7        0.01      -21.83     22.82 o 
   1  18   7       16.03       15.88     12.90 o 
   2  18   7       75.71       64.17     13.89 o 
  -1  19   7       74.87       82.36     14.88 o 
   0  19   7       19.14       27.78     13.23 o 
 -10   0   8       30.51       38.03     11.91 o 
  -9   0   8        1.08      -20.84     20.84 o 
  -8   0   8      141.62      127.03     10.92 o 
  -7   0   8       28.98       41.34      8.93 o 
  -6   0   8     3738.72     3535.63     55.61 o 
  -5   0   8       24.17       -1.98     14.22 o 
  -4   0   8      982.46     1013.03     26.19 o 
  -3   0   8     4259.53     4302.52     46.82 o 
  -2   0   8      784.99      645.40     16.91 o 
  -1   0   8     7719.68     7940.23     58.22 o 
   0   0   8      669.29      720.80     19.88 o 
   1   0   8     1294.93     1457.60     27.55 o 
   2   0   8     1835.07     1694.36     31.90 o 
   3   0   8     2483.13     2558.09     41.24 o 
   4   0   8       61.38       39.03      6.95 o 
   5   0   8       23.53       27.45      8.27 o 
   6   0   8       16.53      -12.24     19.84 o 
   7   0   8      134.74      157.46     11.58 o 
   8   0   8       45.70       35.06     11.91 o 
   9   0   8       72.42      112.46     13.23 o 
 -10   1   8       69.12       92.28     12.90 o 
  -9   1   8      439.52      393.14     15.88 o 
  -8   1   8        0.06       -6.61     16.87 o 
  -7   1   8      850.53      843.55     25.17 o 
  -6   1   8       37.08       21.50      8.93 o 
  -5   1   8       70.97       95.92      7.28 o 
  -4   1   8       82.65       85.34      6.28 o 
  -3   1   8      607.90      718.49     18.88 o 
  -2   1   8      370.92      394.65     11.92 o 
  -1   1   8      684.71      641.62     16.57 o 
   0   1   8      395.84      444.04     13.58 o 
   1   1   8     2385.07     2467.61     34.96 o 
   2   1   8      725.50      724.65     19.22 o 
   3   1   8      609.63      608.06     19.54 o 
   4   1   8      497.05      477.06     13.24 o 
   5   1   8       10.14       11.91      7.61 o 
   6   1   8      678.53      723.44     21.19 o 
   7   1   8        0.02       11.91      9.26 o 
   8   1   8        0.45      -21.50     21.50 o 
   9   1   8       26.11      -17.20     25.14 o 
 -10   2   8       40.66       43.99     12.24 o 
  -9   2   8      206.84      216.03     13.89 o 
  -8   2   8        5.88       -9.59      9.59 o 
  -7   2   8       13.34       36.71      8.27 o 
  -6   2   8      903.20      961.69     27.83 o 
  -5   2   8      107.32      144.23      7.94 o 
  -4   2   8        9.63       11.91      5.62 o 
  -3   2   8      829.46      914.09     23.86 o 
  -2   2   8      538.99      711.15     20.87 o 
  -1   2   8     1383.62     1581.40     27.56 o 
   0   2   8      517.18      452.13     12.59 o 
   1   2   8      497.29      470.94     14.24 o 
   2   2   8       70.73       82.70      5.95 o 
   3   2   8      891.12      974.29     27.51 o 
   4   2   8        4.56        7.28      6.61 o 
   5   2   8       16.08       35.39      7.94 o 
   6   2   8      123.31      114.45     10.25 o 
   7   2   8      298.03      258.08     13.23 o 
   8   2   8      212.11      229.26     14.89 o 
   9   2   8      109.96      129.66     14.88 o 
 -10   3   8        4.58        6.28     12.24 o 
  -9   3   8       59.71       90.63     12.24 o 
  -8   3   8      137.48      129.67     10.92 o 
  -7   3   8       39.80       36.38      9.26 o 
  -6   3   8      254.57      242.53     10.92 o 
  -5   3   8       10.76        6.28     13.89 o 
  -4   3   8       86.89       77.40      6.95 o 
  -3   3   8      222.75      206.82      7.28 o 
  -2   3   8     2915.76     3200.22     40.34 o 
  -1   3   8      239.78      245.90      7.28 o 
   0   3   8     1105.27     1057.67     24.55 o 
   1   3   8        0.58       -6.95     10.91 o 
   2   3   8       17.89        6.95      5.29 o 
   3   3   8      156.81      158.80      7.61 o 
   4   3   8     1399.60     1371.00     34.82 o 
   5   3   8      555.86      576.69     16.88 o 
   6   3   8      179.10      169.38     10.92 o 
   7   3   8       52.67       54.24      9.92 o 
   8   3   8        5.37       -8.27     21.17 o 
   9   3   8       61.44      100.88     13.23 o 
 -10   4   8       16.43      -25.47     25.47 o 
  -9   4   8       64.77       61.52     12.57 o 
  -8   4   8      157.93      130.67     11.25 o 
  -7   4   8      957.31      902.95     26.83 o 
  -6   4   8      102.31      106.18      9.92 o 
  -5   4   8      403.11      388.91     12.25 o 
  -4   4   8     6400.58     6765.18     66.06 o 
  -3   4   8      138.13      135.64      6.95 o 
  -2   4   8      195.11      220.71      7.28 o 
  -1   4   8     1370.64     1429.76     28.22 o 
   0   4   8      174.28      192.24      6.95 o 
   1   4   8     1106.82      977.43     25.21 o 
   2   4   8      953.36     1058.07     26.52 o 
   3   4   8      829.76      738.83     22.20 o 
   4   4   8      646.65      611.61     18.54 o 
   5   4   8       13.07       23.15      8.27 o 
   6   4   8       21.33       -7.28     18.52 o 
   7   4   8       11.50       18.52      9.59 o 
   8   4   8      170.18      160.44     13.89 o 
  -9   5   8       46.40       -6.95     24.14 o 
  -8   5   8      154.03      152.17     11.91 o 
  -7   5   8      179.11      177.65     10.92 o 
  -6   5   8      435.99      418.69     13.24 o 
  -5   5   8      566.43      631.05     18.87 o 
  -4   5   8      316.43      353.45     10.59 o 
  -3   5   8      428.01      412.16     13.24 o 
  -2   5   8       96.59      117.77      6.95 o 
  -1   5   8      786.20      864.28     24.19 o 
   0   5   8     4222.94     4093.86     47.14 o 
   1   5   8     1539.19     1470.32     29.88 o 
   2   5   8     2213.98     2123.98     37.89 o 
   3   5   8      140.93      128.03      7.61 o 
   4   5   8      225.30      215.39     10.26 o 
   5   5   8      765.30      742.13     21.86 o 
   6   5   8       41.77       21.50      9.59 o 
   7   5   8      125.66      128.68     11.91 o 
   8   5   8       38.70       69.46     12.24 o 
  -9   6   8       10.55       12.90     23.81 o 
  -8   6   8       93.33       94.93     11.91 o 
  -7   6   8      228.32      186.26     11.58 o 
  -6   6   8      164.59      166.40     10.59 o 
  -5   6   8       73.77       73.10      8.93 o 
  -4   6   8        0.35        8.27     13.89 o 
  -3   6   8      486.14      477.75     13.24 o 
  -2   6   8       40.91       47.96      6.28 o 
  -1   6   8      323.55      389.24     12.25 o 
   0   6   8       43.95       52.92      6.28 o 
   1   6   8       62.72       49.95      6.28 o 
   2   6   8      127.54      138.28      7.61 o 
   3   6   8       10.87        6.61     14.88 o 
   4   6   8       15.95       -3.64     16.87 o 
   5   6   8      554.65      549.84     16.88 o 
   6   6   8      118.30      130.99     10.25 o 
   7   6   8        3.74       21.50     10.25 o 
   8   6   8       98.23      100.88     12.90 o 
  -9   7   8        3.55      -13.23     23.48 o 
  -8   7   8        0.01        8.93     10.58 o 
  -7   7   8      119.80      127.68     10.59 o 
  -6   7   8       28.89       -3.31     17.86 o 
  -5   7   8      252.28      236.91     11.25 o 
  -4   7   8      163.38      159.79      9.26 o 
  -3   7   8      144.84      192.87      8.60 o 
  -2   7   8      203.59      219.04      8.60 o 
  -1   7   8      230.47      210.12      7.94 o 
   0   7   8       11.33        4.96      5.95 o 
   1   7   8      618.25      717.66     21.20 o 
   2   7   8     1110.46     1154.57     31.49 o 
   3   7   8      406.59      412.07     12.91 o 
   4   7   8      543.84      510.14     15.56 o 
   5   7   8      112.47      102.87      9.92 o 
   6   7   8       47.54       34.73      9.59 o 
   7   7   8        0.82        4.63     19.51 o 
   8   7   8       26.38       43.33     11.91 o 
  -9   8   8        1.86        8.60     24.47 o 
  -8   8   8        4.54       -7.61     21.50 o 
  -7   8   8       23.96       34.40     10.25 o 
  -6   8   8      255.74      231.93     12.24 o 
  -5   8   8       51.95       -1.65     20.18 o 
  -4   8   8       95.74       80.38      9.59 o 
  -3   8   8      658.84      628.21     18.88 o 
  -2   8   8     2721.68     2991.14     47.90 o 
  -1   8   8      487.16      563.48     17.88 o 
   0   8   8      276.80      297.17      9.27 o 
   1   8   8       40.27       35.39      6.95 o 
   2   8   8      440.57      393.57     11.25 o 
   3   8   8      742.85      670.63     19.87 o 
   4   8   8       28.71       33.74      8.27 o 
   5   8   8       79.44       59.87      9.59 o 
   6   8   8        0.75      -18.85     18.85 o 
   7   8   8       42.33       46.30     11.91 o 
   8   8   8       11.19        7.28     11.91 o 
  -9   9   8      150.61      149.19     15.88 o 
  -8   9   8        9.54       -1.32     12.24 o 
  -7   9   8       30.48       16.87     10.91 o 
  -6   9   8      121.96      155.47     11.58 o 
  -5   9   8       43.36       49.94      9.92 o 
  -4   9   8       58.68       66.48      9.26 o 
  -3   9   8      121.60      165.40      9.59 o 
  -2   9   8      153.83      166.74      8.93 o 
  -1   9   8      641.03      540.44     15.90 o 
   0   9   8      740.55      774.06     24.18 o 
   1   9   8     1241.74     1296.95     34.15 o 
   2   9   8      243.70      249.15     10.59 o 
   3   9   8        0.48       -2.32     16.54 o 
   4   9   8       47.00       61.85      8.93 o 
   5   9   8      203.65      189.23     11.91 o 
   6   9   8      177.95      226.27     12.90 o 
   7   9   8       13.12      -20.51     22.82 o 
  -8  10   8       61.61       44.65     13.23 o 
  -7  10   8      278.24      269.65     15.55 o 
  -6  10   8       34.59       37.37     10.58 o 
  -5  10   8       16.30        0.00     19.51 o 
  -4  10   8        3.91        6.28      9.59 o 
  -3  10   8      344.90      364.69     12.58 o 
  -2  10   8        5.63        8.93      8.93 o 
  -1  10   8      127.32      170.70      9.26 o 
   0  10   8        8.82        5.62     16.54 o 
   1  10   8        5.41        3.64      8.60 o 
   2  10   8      314.62      312.05     11.91 o 
   3  10   8       14.01       43.00      8.27 o 
   4  10   8       59.66       62.18      9.59 o 
   5  10   8       13.30        1.65      9.59 o 
   6  10   8       20.29       26.13     10.58 o 
   7  10   8       76.31       77.73     12.90 o 
  -8  11   8        7.37       17.86     12.24 o 
  -7  11   8        4.57        7.28     12.24 o 
  -6  11   8      169.04      140.59     12.57 o 
  -5  11   8      356.23      341.83     13.90 o 
  -4  11   8      298.11      300.78     12.90 o 
  -3  11   8      208.18      196.52     11.58 o 
  -2  11   8       63.82       86.99      9.59 o 
  -1  11   8       11.09       22.16      9.26 o 
   0  11   8       73.14       75.75      9.59 o 
   1  11   8      535.90      506.82     15.56 o 
   2  11   8      314.78      315.35     12.57 o 
   3  11   8       98.62       59.21      9.92 o 
   4  11   8       14.61        3.97      9.26 o 
   5  11   8       12.23      -19.51     19.51 o 
   6  11   8       24.50       33.07     10.91 o 
   7  11   8        0.01      -23.48     23.48 o 
  -8  12   8       10.27       -8.93     25.14 o 
  -7  12   8        3.47       -2.32     12.57 o 
  -6  12   8      179.44      189.88     14.22 o 
  -5  12   8        0.23      -20.17     20.17 o 
  -4  12   8        6.41       -6.28     20.51 o 
  -3  12   8      156.99      159.78     11.58 o 
  -2  12   8      201.84      212.07     11.58 o 
  -1  12   8      446.82      431.26     13.57 o 
   0  12   8       10.99       -8.27     19.51 o 
   1  12   8       18.43       12.57      8.93 o 
   2  12   8      163.03      121.74     11.25 o 
   3  12   8        0.09        8.60     17.53 o 
   4  12   8       24.27       47.30      9.59 o 
   5  12   8        9.29      -12.24     21.50 o 
   6  12   8        2.55        0.99     11.24 o 
  -7  13   8       45.94       47.96     13.89 o 
  -6  13   8       52.90       27.45     13.23 o 
  -5  13   8        9.78       20.17     10.58 o 
  -4  13   8        0.04        2.32      9.92 o 
  -3  13   8      247.20      256.41     13.23 o 
  -2  13   8       59.76       53.25     10.58 o 
  -1  13   8       55.40       55.90      9.92 o 
   0  13   8      332.21      325.94     12.91 o 
   1  13   8      165.73      175.33     11.58 o 
   2  13   8       12.26       16.54      9.26 o 
   3  13   8      208.55      191.22     11.91 o 
   4  13   8        7.31       15.21     10.25 o 
   5  13   8        6.06        3.64     21.50 o 
   6  13   8       23.11       17.86     11.91 o 
  -7  14   8        0.76      -14.22     24.80 o 
  -6  14   8       15.99       31.42     12.57 o 
  -5  14   8       56.97       47.96     13.23 o 
  -4  14   8        0.34        2.98     20.17 o 
  -3  14   8        1.82       10.91     10.25 o 
  -2  14   8       36.66       36.71     10.58 o 
  -1  14   8       20.26       38.70      9.92 o 
   0  14   8      144.15      157.79     11.91 o 
   1  14   8       66.98       68.80     10.58 o 
   2  14   8      176.67      154.49     11.58 o 
   3  14   8       12.86        9.92     10.58 o 
   4  14   8       35.83        3.31     22.49 o 
   5  14   8       11.98        8.27     11.24 o 
  -6  15   8       13.90       28.11     13.56 o 
  -5  15   8      102.84      120.07     14.55 o 
  -4  15   8       13.05      -24.47     24.47 o 
  -3  15   8       43.95       67.47     11.58 o 
  -2  15   8      287.81      279.25     14.56 o 
  -1  15   8      260.37      233.25     13.56 o 
   0  15   8       21.51       20.84     10.25 o 
   1  15   8       72.54       85.34     10.92 o 
   2  15   8       85.18       74.09     12.57 o 
   3  15   8        7.21        4.63     21.50 o 
   4  15   8       12.90       27.78     11.58 o 
   5  15   8        0.33      -18.52     22.82 o 
  -5  16   8        4.52      -13.56     13.56 o 
  -4  16   8       43.33       -2.32     26.46 o 
  -3  16   8      101.77      117.09     13.23 o 
  -2  16   8       79.12      103.86     12.90 o 
  -1  16   8       50.04       38.04     11.91 o 
   0  16   8       27.13       38.03     11.58 o 
   1  16   8       50.75       51.60     12.57 o 
   2  16   8       29.10       47.63     11.58 o 
   3  16   8      139.09      124.71     13.89 o 
   4  16   8        1.25      -24.14     24.14 o 
  -4  17   8       31.75       37.04     13.89 o 
  -3  17   8      112.32      124.04     15.22 o 
  -2  17   8       19.67       25.47     12.90 o 
  -1  17   8       29.52       29.44     12.57 o 
   0  17   8       98.82      108.82     13.23 o 
   1  17   8       80.16      118.74     13.23 o 
   2  17   8        3.45       13.56     23.48 o 
   3  17   8       19.68       15.21     12.57 o 
  -3  18   8       14.03        6.28     25.14 o 
  -2  18   8       72.29       79.71     14.22 o 
  -1  18   8      118.51      129.66     14.55 o 
   0  18   8       66.54       28.78     14.55 o 
   1  18   8       16.20      -26.46     26.46 o 
   2  18   8       35.25       47.96     13.56 o 
 -10   1   9        0.99       12.57     23.81 o 
  -9   1   9        0.01      -16.54     22.49 o 
  -8   1   9       74.67       76.41      9.92 o 
  -7   1   9        0.85      -13.56     17.86 o 
  -6   1   9       92.60       83.69      9.26 o 
  -5   1   9      692.63      656.40     18.55 o 
  -4   1   9       69.85       61.86      6.95 o 
  -3   1   9     1872.11     1934.59     34.55 o 
  -2   1   9       81.12      100.23      6.29 o 
  -1   1   9      979.79      952.72     23.54 o 
   0   1   9       62.00      110.48      6.28 o 
   1   1   9      670.39      673.19     19.22 o 
   2   1   9       48.85       90.63      6.28 o 
   3   1   9      390.51      399.19     13.24 o 
   4   1   9       21.34        1.98     14.88 o 
   5   1   9      118.71      113.46      9.92 o 
   6   1   9        4.82        9.26     17.20 o 
   7   1   9        3.86       -3.31      9.26 o 
   8   1   9      119.62      117.76     13.89 o 
 -10   2   9        0.17        3.64     20.17 o 
  -9   2   9        4.82       15.54     11.24 o 
  -8   2   9       16.52       22.49      9.59 o 
  -7   2   9      102.98       90.63      9.59 o 
  -6   2   9      125.12      121.73      9.92 o 
  -5   2   9      671.03      746.11     20.86 o 
  -4   2   9     5073.24     5357.99     59.52 o 
  -3   2   9      172.21      167.09      7.28 o 
  -2   2   9     2207.82     2290.67     35.59 o 
  -1   2   9     7052.65     7726.15     62.33 o 
   0   2   9        0.10       -0.33     10.91 o 
   1   2   9     5523.23     5403.90     54.66 o 
   2   2   9       30.09       25.14      5.95 o 
   3   2   9      176.53      174.69      8.60 o 
   4   2   9      374.45      331.62     10.92 o 
   5   2   9       14.70       -3.31     17.20 o 
   6   2   9        0.04       -4.63     17.86 o 
   7   2   9        0.92      -19.84     19.84 o 
   8   2   9       18.35       53.25     11.24 o 
 -10   3   9       41.78       11.58     24.47 o 
  -9   3   9      139.45      159.77     13.23 o 
  -8   3   9       16.59       19.51      9.59 o 
  -7   3   9       63.37       46.31      9.59 o 
  -6   3   9       33.29       23.81      8.93 o 
  -5   3   9      344.18      317.71     10.59 o 
  -4   3   9      940.50      914.64     23.86 o 
  -3   3   9        2.55        4.30     11.58 o 
  -2   3   9      974.46     1053.28     26.52 o 
  -1   3   9       55.99       66.82      5.95 o 
   0   3   9     3126.87     3123.17     41.34 o 
   1   3   9      393.78      487.96     14.23 o 
   2   3   9       23.26       -0.66     12.24 o 
   3   3   9      290.56      283.93      9.27 o 
   4   3   9      320.60      354.09     11.58 o 
   5   3   9       31.26       41.67      9.26 o 
   6   3   9        9.35       -8.60     17.86 o 
   7   3   9       48.34       61.52     10.58 o 
   8   3   9       57.32       88.31     12.24 o 
  -9   4   9       31.60       -0.99     23.48 o 
  -8   4   9       45.67       34.07     10.58 o 
  -7   4   9       56.22       55.57      9.59 o 
  -6   4   9       56.25       54.57      9.26 o 
  -5   4   9       78.02      100.56      8.27 o 
  -4   4   9       35.00       28.44      7.28 o 
  -3   4   9      179.54      218.70      8.27 o 
  -2   4   9     1820.89     2122.31     35.88 o 
  -1   4   9      341.47      399.53     11.25 o 
   1   4   9      355.74      404.82     12.58 o 
   2   4   9      864.98      807.52     22.53 o 
   3   4   9        1.70        5.29     13.23 o 
   4   4   9      156.26      182.61      9.92 o 
   5   4   9       29.41       36.71      8.60 o 
   6   4   9        0.01        2.98     17.86 o 
   7   4   9        4.33       -2.32     19.18 o 
   8   4   9       17.09       34.40     11.24 o 
  -9   5   9       50.52       21.83     12.24 o 
  -8   5   9        5.46       -1.98     20.84 o 
  -7   5   9       17.70      -15.54     18.85 o 
  -6   5   9      199.89      220.67     11.25 o 
  -5   5   9      239.48      259.07     10.59 o 
  -4   5   9      210.27      226.97      8.93 o 
  -3   5   9     1644.66     1672.51     35.18 o 
  -2   5   9       15.24        8.27      6.28 o 
  -1   5   9      767.24      845.89     24.19 o 
   0   5   9     1041.37     1168.35     27.85 o 
   1   5   9      672.49      665.11     20.21 o 
   2   5   9        0.19      -13.56     13.56 o 
   3   5   9       83.15       86.33      7.94 o 
   4   5   9      162.44      173.02     10.59 o 
   5   5   9       17.04       16.54      8.60 o 
   6   5   9      155.21      166.39     11.25 o 
   7   5   9       59.93       70.78     11.58 o 
   8   5   9        0.31      -24.14     24.80 o 
  -9   6   9       44.64       41.01     11.91 o 
  -8   6   9       24.25        0.00     10.91 o 
  -7   6   9      262.88      304.06     13.23 o 
  -6   6   9       45.01       46.97      9.59 o 
  -5   6   9      248.29      254.44     11.25 o 
  -4   6   9       10.02      -12.57     15.21 o 
  -3   6   9      304.47      346.82     10.92 o 
  -2   6   9     3355.91     3412.67     48.31 o 
  -1   6   9      268.55      333.24      9.27 o 
   0   6   9      214.39      228.97      8.27 o 
   1   6   9      357.26      369.38     10.92 o 
   2   6   9     1734.59     1656.84     37.84 o 
   3   6   9     1006.96      982.47     27.17 o 
   4   6   9      445.14      464.70     14.23 o 
   5   6   9      268.50      277.27     11.91 o 
   6   6   9       65.77       43.66     10.25 o 
   7   6   9        8.02       14.55     10.91 o 
   8   6   9       56.96       40.35     13.23 o 
  -9   7   9       20.96       -2.32     23.15 o 
  -8   7   9       27.87       36.38     11.58 o 
  -7   7   9       39.45       30.76     10.25 o 
  -6   7   9      556.90      529.31     15.23 o 
  -5   7   9       85.46       70.79      9.92 o 
  -4   7   9      474.84      513.74     17.21 o 
  -3   7   9       16.71       23.15      7.28 o 
  -2   7   9      272.98      283.59      9.60 o 
  -1   7   9       95.57      125.04      7.61 o 
   0   7   9      325.73      341.55      9.60 o 
   1   7   9        0.08        1.32     13.23 o 
   2   7   9       18.63       18.85      7.28 o 
   3   7   9      378.77      379.94     11.91 o 
   4   7   9      251.05      229.29     10.92 o 
   5   7   9        0.13        5.62     18.85 o 
   6   7   9      131.42      129.01     11.58 o 
   7   7   9       51.76       64.50     11.58 o 
   8   7   9       25.79       55.56     10.91 o 
  -9   8   9       26.19       23.48     12.57 o 
  -8   8   9       12.45        4.63     11.91 o 
  -7   8   9       84.47       96.25     11.58 o 
  -6   8   9      980.37      987.08     29.48 o 
  -5   8   9     1052.32     1026.74     30.81 o 
  -4   8   9       55.07       43.00      9.26 o 
  -3   8   9      254.23      277.61     10.26 o 
  -2   8   9      461.07      470.06     14.57 o 
  -1   8   9      495.52      530.69     15.56 o 
   0   8   9       88.87       68.47      7.94 o 
   1   8   9        4.61      -14.55     14.88 o 
   2   8   9      698.29      758.02     22.52 o 
   3   8   9        9.06        0.66      8.60 o 
   4   8   9        2.07      -16.54     16.54 o 
   5   8   9      128.06      159.44     10.92 o 
   6   8   9       30.87       42.00     10.25 o 
   7   8   9      171.09      196.83     14.56 o 
  -8   9   9       12.04       16.21     12.24 o 
  -7   9   9      114.21      117.76     12.24 o 
  -6   9   9      140.86      156.80     11.58 o 
  -5   9   9      255.14      260.72     12.24 o 
  -4   9   9      353.92      337.88     12.58 o 
  -3   9   9        5.26      -14.55     17.86 o 
  -2   9   9     1065.80     1090.94     28.50 o 
  -1   9   9     1509.97     1392.42     36.82 o 
   0   9   9      414.74      408.44     11.25 o 
   1   9   9     1153.30     1069.55     29.17 o 
   2   9   9       49.84       55.24      9.26 o 
   3   9   9      503.68      441.56     13.24 o 
   4   9   9       56.11       92.28      9.26 o 
   5   9   9       53.57       79.38     10.58 o 
   6   9   9       59.83       51.27     11.58 o 
   7   9   9      149.78      148.19     14.22 o 
  -8  10   9        8.97      -24.14     24.47 o 
  -7  10   9        8.61        0.99     21.83 o 
  -6  10   9        3.99       21.17     10.25 o 
  -5  10   9       85.64       60.53     10.58 o 
  -4  10   9     1029.52      908.40     28.16 o 
  -3  10   9        6.77        3.31      8.93 o 
  -2  10   9       83.68       84.35      9.59 o 
  -1  10   9      123.43       99.24      9.92 o 
   0  10   9      603.90      600.93     18.54 o 
   1  10   9     1364.65     1464.03     40.11 o 
   2  10   9      101.44       97.91      9.59 o 
   3  10   9       53.27       52.92      9.59 o 
   4  10   9      678.68      618.77     18.87 o 
   5  10   9      137.86      108.17     10.92 o 
   6  10   9       55.38       89.96     11.91 o 
   7  10   9        3.56       18.19     11.24 o 
  -8  11   9        8.60      -11.24     24.80 o 
  -7  11   9        0.09      -23.48     23.48 o 
  -6  11   9       13.45       15.88     10.91 o 
  -5  11   9      113.71      141.57     11.58 o 
  -4  11   9        0.03       -0.99     19.18 o 
  -3  11   9      449.56      481.56     14.23 o 
  -2  11   9      174.06      188.57     10.92 o 
  -1  11   9       10.28       22.49      9.26 o 
   0  11   9      366.34      329.61     12.24 o 
   1  11   9        0.21      -17.20     17.86 o 
   2  11   9      136.57      139.60     10.59 o 
   3  11   9      131.85       98.25     10.59 o 
   4  11   9        7.98       15.54      9.92 o 
   5  11   9       64.02       48.95     11.91 o 
   6  11   9       32.07       -8.60     22.82 o 
  -7  12   9        1.80        3.64     23.48 o 
  -6  12   9       15.13        6.61     24.14 o 
  -5  12   9      231.41      224.64     13.56 o 
  -4  12   9      175.82      180.96     12.24 o 
  -3  12   9        3.98       -1.65     20.17 o 
  -2  12   9      324.05      332.55     12.91 o 
  -1  12   9      680.54      639.35     18.54 o 
   0  12   9       17.95        8.60     19.51 o 
   1  12   9      341.91      360.36     13.24 o 
   2  12   9       14.81       -5.62     18.85 o 
   3  12   9        0.11       17.86      8.93 o 
   4  12   9      114.79      113.79     11.25 o 
   5  12   9       29.81       27.78     11.91 o 
   6  12   9       15.87       -6.28     22.82 o 
  -7  13   9        0.28       13.23     12.24 o 
  -6  13   9        7.02       24.80     12.57 o 
  -5  13   9       66.26       88.97     12.57 o 
  -4  13   9       70.45       78.39     11.58 o 
  -3  13   9      278.17      252.45     13.57 o 
  -2  13   9       67.66       86.33     10.58 o 
  -1  13   9      100.14      104.19     10.92 o 
   0  13   9     1409.60     1429.24     37.45 o 
   1  13   9      102.84       99.89     10.58 o 
   2  13   9        0.34       -2.98     19.18 o 
   3  13   9       42.00      -10.58     21.83 o 
   4  13   9       35.37       48.62     11.25 o 
   5  13   9        2.06      -20.84     22.16 o 
   6  13   9       35.35       56.56     12.57 o 
  -6  14   9       96.26      102.87     14.55 o 
  -5  14   9       69.72       69.46     13.56 o 
  -4  14   9        9.36       25.80     11.58 o 
  -3  14   9       87.31      101.88     11.25 o 
  -2  14   9       25.98       25.47     10.58 o 
  -1  14   9      138.16      133.64     11.91 o 
   0  14   9       92.93       82.36     11.25 o 
   1  14   9       82.01       91.95     10.92 o 
   2  14   9       32.83       36.71     10.58 o 
   3  14   9      121.96      130.00     13.23 o 
   4  14   9        9.08       11.91     21.17 o 
   5  14   9       76.40       84.34     12.90 o 
  -6  15   9       21.77       37.70     13.89 o 
  -5  15   9       23.89      -21.50     24.47 o 
  -4  15   9        4.19      -11.24     24.14 o 
  -3  15   9        2.73      -11.91     22.16 o 
  -2  15   9       15.25       23.15     11.24 o 
  -1  15   9      277.93      304.06     14.56 o 
   0  15   9       46.08       31.09     10.91 o 
   1  15   9      112.33      104.53     12.57 o 
   2  15   9       65.87       73.43     12.57 o 
   3  15   9      152.22      213.03     14.55 o 
   4  15   9       20.31      -21.50     24.81 o 
  -5  16   9       34.89       31.75     14.22 o 
  -4  16   9       16.54        3.64     24.14 o 
  -3  16   9        1.41      -10.25     12.57 o 
  -2  16   9       37.47       50.60     12.24 o 
  -1  16   9       22.39       29.10     11.91 o 
   0  16   9       13.72       10.25     22.16 o 
   1  16   9       36.79       -9.26     23.15 o 
   2  16   9      111.68      112.79     14.22 o 
   3  16   9        1.92       -0.66     11.91 o 
   4  16   9       55.44       81.36     12.90 o 
  -4  17   9       21.98       20.51     13.89 o 
  -3  17   9      169.21      192.86     15.55 o 
  -2  17   9       42.52       52.92     12.90 o 
  -1  17   9       45.44       41.67     13.23 o 
   0  17   9        0.19      -13.23     22.82 o 
   1  17   9        4.07        3.64     12.24 o 
   2  17   9       59.04       60.53     13.56 o 
   3  17   9       28.78       24.14     12.90 o 
  -2  18   9      113.42      141.90     14.88 o 
  -1  18   9       50.63       78.72     13.56 o 
   0  18   9       20.98       25.80     13.89 o 
   1  18   9        2.77      -23.81     23.81 o 
 -10   0  10       35.74       71.77     12.57 o 
  -9   0  10       63.61       28.44     11.91 o 
  -8   0  10      125.60      105.85     10.92 o 
  -7   0  10       52.45       49.61      8.93 o 
  -6   0  10       68.95       72.11      9.26 o 
  -5   0  10      456.19      497.51     14.90 o 
  -4   0  10       27.90       39.36      6.95 o 
  -3   0  10        1.56       -7.61     11.58 o 
  -2   0  10      144.12      148.88      6.95 o 
  -1   0  10     2306.53     2604.10     38.58 o 
   0   0  10      319.75      374.68     11.58 o 
   1   0  10     5390.26     5551.97     57.94 o 
   2   0  10      295.16      310.42     10.26 o 
   3   0  10     1790.55     1936.36     40.16 o 
   4   0  10        2.23      -16.54     16.54 o 
   5   0  10      868.69      793.56     23.18 o 
   6   0  10      333.51      412.62     14.23 o 
   7   0  10       58.92       43.99     11.91 o 
   8   0  10       24.23       36.05     11.25 o 
 -10   1  10       51.66       61.52     13.23 o 
  -9   1  10      201.81      173.02     13.89 o 
  -8   1  10        1.35        3.97     18.85 o 
  -7   1  10      436.34      488.82     15.22 o 
  -6   1  10     1793.28     1756.31     42.13 o 
  -5   1  10      551.60      577.06     16.88 o 
  -4   1  10      179.88      166.42      8.27 o 
  -3   1  10      139.26      137.63      7.28 o 
  -2   1  10      162.48      184.29      6.95 o 
  -1   1  10     3377.77     3514.27     45.02 o 
   0   1  10      584.22      662.40     18.88 o 
   1   1  10      836.61      853.62     24.85 o 
   2   1  10     2421.01     2388.10     41.89 o 
   3   1  10      247.44      275.30      9.60 o 
   4   1  10       37.73       24.14      8.60 o 
   5   1  10       11.99       15.88      8.60 o 
   6   1  10      485.53      517.31     15.22 o 
   7   1  10        0.20      -21.83     21.83 o 
   8   1  10       18.49       25.80     12.24 o 
  -9   2  10       66.76       61.52     12.24 o 
  -8   2  10       22.59       34.40      9.59 o 
  -7   2  10      240.47      244.50     11.91 o 
  -6   2  10     1401.39     1328.75     38.79 o 
  -5   2  10       47.54       33.74      8.27 o 
  -4   2  10      168.34      177.33      8.27 o 
  -3   2  10      114.43       77.08      6.95 o 
  -2   2  10     1187.45     1042.73     26.86 o 
  -1   2  10       81.05       69.80      5.95 o 
   0   2  10       47.65       97.58      6.62 o 
   1   2  10      694.86      674.44     20.54 o 
   2   2  10      419.84      459.79     14.23 o 
   3   2  10      786.77      812.86     23.85 o 
   4   2  10       25.05       20.18      7.94 o 
   5   2  10       18.64        4.63      8.93 o 
   6   2  10       13.53        0.00     19.18 o 
   7   2  10       20.89      -21.17     21.17 o 
   8   2  10       10.38      -20.51     24.80 o 
  -9   3  10       46.32       60.53     12.57 o 
  -8   3  10        0.76        1.98     18.52 o 
  -7   3  10        1.02        8.93     17.86 o 
  -6   3  10      791.69      787.19     22.52 o 
  -5   3  10      395.10      410.07     12.25 o 
  -4   3  10      849.63      867.33     24.85 o 
  -3   3  10      132.33      132.66      7.61 o 
  -2   3  10      628.37      662.08     20.20 o 
  -1   3  10      841.75      917.61     24.85 o 
   0   3  10       28.56        7.61     12.90 o 
   1   3  10      278.79      289.90      8.60 o 
   2   3  10      419.81      389.61     11.59 o 
   3   3  10      628.74      635.77     18.54 o 
   4   3  10        0.71        2.32      7.94 o 
   5   3  10       85.74       76.74      9.92 o 
   6   3  10       19.91       25.80      9.59 o 
   7   3  10      102.08       86.33     12.57 o 
   8   3  10       21.43        8.93     23.81 o 
  -9   4  10       16.41       11.24     11.91 o 
  -8   4  10       34.42       22.16     10.25 o 
  -7   4  10       43.14       39.03      9.59 o 
  -6   4  10      160.66      154.16     10.59 o 
  -5   4  10        6.01        9.26     17.20 o 
  -4   4  10     1013.74      938.50     25.52 o 
  -3   4  10       98.43      142.24      7.94 o 
  -2   4  10        3.43        5.95      5.62 o 
  -1   4  10      749.44      713.94     20.87 o 
   0   4  10        1.11       -5.95     11.91 o 
   1   4  10     2446.26     2460.15     41.23 o 
   2   4  10      144.84      163.76      8.27 o 
   3   4  10        0.75        0.66     14.88 o 
   4   4  10     1765.47     1667.03     42.80 o 
   5   4  10       19.58       45.64      8.93 o 
   6   4  10       42.88       44.98      9.59 o 
   7   4  10       66.71       55.57     12.24 o 
   8   4  10        3.91        0.33     11.91 o 
  -9   5  10        0.93        4.63     21.83 o 
  -8   5  10       56.99       60.86     11.25 o 
  -7   5  10       70.83       47.96     10.58 o 
  -6   5  10      202.63      182.29     11.25 o 
  -5   5  10      104.73      102.54      9.59 o 
  -4   5  10      935.65      867.07     25.84 o 
  -3   5  10      702.24      743.22     23.18 o 
  -2   5  10     1374.37     1504.63     33.50 o 
  -1   5  10       22.86       25.47      6.61 o 
   0   5  10     3811.55     3948.48     51.36 o 
   1   5  10      962.79     1002.82     28.83 o 
   2   5  10      249.29      238.57      9.60 o 
   3   5  10      721.33      644.78     19.87 o 
   4   5  10      147.52      166.73     10.26 o 
   5   5  10      591.47      583.95     17.54 o 
   6   5  10       11.81       -8.27     18.85 o 
   7   5  10      146.90      135.96     13.56 o 
   8   5  10       68.70       78.72     13.23 o 
  -9   6  10        7.07      -15.87     23.81 o 
  -8   6  10      113.52      119.41     12.90 o 
  -7   6  10       46.31       43.99     10.58 o 
  -6   6  10      315.61      325.27     12.90 o 
  -5   6  10      730.97      807.33     24.84 o 
  -4   6  10       25.69       41.34      8.60 o 
  -3   6  10      538.34      456.23     12.91 o 
  -2   6  10       37.20       30.43      7.28 o 
  -1   6  10       33.57       35.39      7.28 o 
   0   6  10      755.30      715.50     21.86 o 
   1   6  10      170.13      201.15      8.60 o 
   2   6  10        9.84       12.57      7.28 o 
   3   6  10        2.63       15.21      8.27 o 
   4   6  10      335.95      310.73     11.91 o 
   5   6  10        0.72       -1.98     17.86 o 
   6   6  10        0.25      -10.58     18.52 o 
   7   6  10       27.59        0.00     23.15 o 
   8   6  10       33.80       37.04     12.24 o 
  -9   7  10        0.56       -6.61     12.57 o 
  -8   7  10       62.70       52.26     12.24 o 
  -7   7  10       11.06        0.99     20.51 o 
  -6   7  10        8.66       11.58      9.26 o 
  -5   7  10      528.88      449.53     13.90 o 
  -4   7  10       57.33       34.73      9.59 o 
  -3   7  10      443.63      485.92     14.90 o 
  -2   7  10      161.04      165.75      9.26 o 
  -1   7  10      698.44      712.40     21.20 o 
   0   7  10       44.76       53.25      7.61 o 
   1   7  10        4.96       -0.66     15.21 o 
   2   7  10       36.27       52.92      8.60 o 
   3   7  10      478.64      445.86     14.23 o 
   4   7  10       18.02       31.09      8.93 o 
   5   7  10        4.91       18.85      8.93 o 
   6   7  10        2.62      -21.17     21.17 o 
   7   7  10        2.79        8.60     22.49 o 
  -9   8  10        6.28       -4.96     24.47 o 
  -8   8  10        0.94      -14.88     21.50 o 
  -7   8  10       41.43       24.14     10.91 o 
  -6   8  10        0.03       -4.63      9.59 o 
  -5   8  10       33.20       52.59      9.92 o 
  -4   8  10        3.71      -18.19     18.19 o 
  -3   8  10      874.38      981.51     28.16 o 
  -2   8  10      670.73      652.69     19.21 o 
  -1   8  10      552.11      565.81     15.23 o 
   0   8  10       65.25       88.31      8.27 o 
   1   8  10       30.61       38.70      8.27 o 
   2   8  10      205.27      187.59      9.93 o 
   3   8  10      352.57      376.92     12.91 o 
   4   8  10       36.00       15.88      9.26 o 
   5   8  10       11.75       16.54      9.26 o 
   6   8  10       43.72       58.54     11.58 o 
   7   8  10        7.33       13.23     11.24 o 
  -8   9  10        0.34       -2.98     11.91 o 
  -7   9  10      120.86      126.03     13.56 o 
  -6   9  10      466.87      482.20     15.55 o 
  -5   9  10       59.67       46.64     10.58 o 
  -4   9  10       84.68       62.85      9.92 o 
  -3   9  10        4.39        4.63     17.86 o 
  -2   9  10      212.92      209.10     10.92 o 
  -1   9  10     1769.14     1855.43     42.14 o 
   0   9  10       88.85      100.89      9.26 o 
   1   9  10      520.23      612.41     18.54 o 
   2   9  10      849.93      725.68     22.19 o 
   3   9  10      178.99      201.80     10.92 o 
   4   9  10        0.02       -4.96      8.93 o 
   5   9  10       18.02       25.14      9.59 o 
   6   9  10      182.24      195.51     14.22 o 
   7   9  10        0.22       11.91     21.17 o 
  -8  10  10       53.01      -10.91     26.13 o 
  -7  10  10       82.31       81.37     13.56 o 
  -6  10  10        7.44        8.27     20.51 o 
  -5  10  10       19.99       23.81     10.25 o 
  -4  10  10       36.59       43.66      9.92 o 
  -3  10  10      364.38      349.46     12.91 o 
  -2  10  10       83.59       74.75     10.25 o 
  -1  10  10      163.10      144.90     10.92 o 
   0  10  10      263.80      245.18     11.58 o 
   1  10  10      996.79      865.99     25.84 o 
   2  10  10        3.13      -11.24     18.19 o 
   3  10  10       57.55       25.14      9.59 o 
   4  10  10       73.95       89.31     10.58 o 
   5  10  10       45.65       37.37     11.25 o 
   6  10  10        0.33      -22.82     22.82 o 
  -8  11  10        4.16      -16.54     23.81 o 
  -7  11  10        6.76       20.84     12.24 o 
  -6  11  10        0.42       -3.31     21.83 o 
  -5  11  10        2.18      -14.88     21.50 o 
  -4  11  10       53.73       42.67     10.25 o 
  -3  11  10       71.06       57.55      9.59 o 
  -2  11  10       15.95        4.96     19.84 o 
  -1  11  10        0.03      -12.57     18.19 o 
   0  11  10      389.58      375.95     13.24 o 
   1  11  10      135.62      134.97     10.59 o 
   2  11  10      198.97      219.67     11.25 o 
   3  11  10      297.74      302.42     12.90 o 
   4  11  10       21.98       -1.98     20.17 o 
   5  11  10       14.40        5.62     21.50 o 
   6  11  10        8.65       -2.65     21.17 o 
  -7  12  10        3.56        9.92     23.81 o 
  -6  12  10        2.22        9.92     11.91 o 
  -5  12  10       12.39       20.17     10.58 o 
  -4  12  10       41.27       45.31     10.58 o 
  -3  12  10      106.62      103.86     10.92 o 
  -2  12  10        6.27      -14.22     19.51 o 
  -1  12  10       10.14       33.07      9.59 o 
   0  12  10        5.86        5.29     19.84 o 
   1  12  10       47.21       37.71      9.59 o 
   2  12  10        4.82        3.97      9.26 o 
   3  12  10       36.25       32.08      9.92 o 
   4  12  10        3.72      -11.24     19.51 o 
   5  12  10       16.57        5.95     12.24 o 
   6  12  10        3.91       -3.97     21.83 o 
  -7  13  10       46.11       28.44     13.56 o 
  -6  13  10      172.49      179.29     15.22 o 
  -5  13  10        0.11       22.16     11.24 o 
  -4  13  10       26.36       43.33     10.58 o 
  -3  13  10      260.43      243.18     13.23 o 
  -2  13  10       11.29        2.98     20.17 o 
  -1  13  10        9.02       -6.28     10.25 o 
   0  13  10       17.65       13.56      9.92 o 
   1  13  10        9.56       -0.99     19.18 o 
   2  13  10        0.00      -19.51     19.84 o 
   3  13  10       62.98       80.04     11.91 o 
   4  13  10       33.75       35.72     11.91 o 
   5  13  10       18.85        7.61     23.15 o 
  -6  14  10      118.39      165.72     15.22 o 
  -5  14  10       56.67       62.51     12.90 o 
  -4  14  10        0.12        7.61     22.49 o 
  -3  14  10       93.46       81.04     12.24 o 
  -2  14  10      101.53       97.25     12.24 o 
  -1  14  10        6.45      -13.23     21.50 o 
   0  14  10       39.95       46.63     10.25 o 
   1  14  10        0.33        4.30     10.25 o 
   2  14  10       10.36      -22.16     22.16 o 
   3  14  10       15.70       -2.32     22.82 o 
   4  14  10        8.25       11.91     11.58 o 
   5  14  10       12.84        3.64     12.90 o 
  -5  15  10        8.03      -13.56     25.14 o 
  -4  15  10       16.02       25.47     12.24 o 
  -3  15  10        1.13      -24.14     24.14 o 
  -2  15  10        4.46       26.79     11.24 o 
  -1  15  10      423.11      429.21     17.21 o 
   0  15  10        6.72       -2.65     11.24 o 
   1  15  10       38.25       41.01     12.24 o 
   2  15  10      108.88      111.47     13.56 o 
   3  15  10        5.88      -14.88     23.48 o 
   4  15  10       16.83       17.20     12.57 o 
  -4  16  10       81.90       75.74     14.88 o 
  -3  16  10       43.22       33.41     13.56 o 
  -2  16  10        2.59       11.58     12.24 o 
  -1  16  10      165.76      171.68     14.56 o 
   0  16  10       62.86       69.13     12.24 o 
   1  16  10        0.08      -16.87     22.82 o 
   2  16  10       24.58       44.65     11.58 o 
   3  16  10       59.78       82.03     13.56 o 
  -3  17  10       12.69      -27.12     27.12 o 
  -2  17  10      177.10      204.44     15.22 o 
  -1  17  10        0.74      -24.47     24.47 o 
   0  17  10      102.59       88.65     13.89 o 
   1  17  10        8.12        4.63     12.90 o 
   2  17  10       31.67       54.24     13.56 o 
  -9   1  11        4.06        3.64     11.24 o 
  -8   1  11        6.07      -17.53     18.85 o 
  -7   1  11       63.94       54.91      9.92 o 
  -6   1  11       12.21       -0.66     19.18 o 
  -5   1  11      344.42      359.06     11.58 o 
  -4   1  11      865.95      831.54     25.18 o 
  -3   1  11       31.16       27.12      6.28 o 
  -2   1  11       27.79       25.14      6.28 o 
  -1   1  11       20.14       22.82      5.95 o 
   0   1  11       65.74       79.39      6.95 o 
   1   1  11      727.01      775.11     22.86 o 
   2   1  11      574.40      656.59     19.87 o 
   3   1  11      194.54      190.57      9.93 o 
   4   1  11      218.28      225.97     10.92 o 
   5   1  11       47.28       59.20      9.59 o 
   6   1  11        0.53      -19.84     19.84 o 
   7   1  11       11.72       -9.26     21.17 o 
   8   1  11       60.23       58.54     12.90 o 
  -9   2  11        0.03      -21.17     24.47 o 
  -8   2  11        2.42       -9.59      9.59 o 
  -7   2  11       13.85      -10.25     18.52 o 
  -6   2  11        0.87       -6.61     16.21 o 
  -5   2  11        4.19        1.32     15.87 o 
  -4   2  11      311.43      311.40     10.26 o 
  -3   2  11       14.75       28.11      6.61 o 
  -2   2  11     2041.22     2141.38     38.87 o 
  -1   2  11     1668.46     1530.66     33.20 o 
   0   2  11      723.54      732.74     21.53 o 
   1   2  11      308.13      304.80      9.27 o 
   2   2  11       11.45       25.80      7.28 o 
   3   2  11      126.08      138.61      9.26 o 
   4   2  11      280.59      281.25     11.58 o 
   5   2  11      137.11      148.20     10.92 o 
   6   2  11      175.27      161.44     11.91 o 
   7   2  11       38.13       38.37     11.25 o 
   8   2  11        5.20      -22.49     23.81 o 
  -9   3  11        0.37        1.32     23.15 o 
  -8   3  11        0.13        0.00     19.18 o 
  -7   3  11        0.14        0.00     18.19 o 
  -6   3  11        8.92      -15.88     19.18 o 
  -5   3  11        3.02        3.64     16.54 o 
  -4   3  11      176.91      177.33      9.26 o 
  -3   3  11        0.03       -1.32     13.23 o 
  -2   3  11       35.83       35.72      6.95 o 
  -1   3  11       70.17      112.13      7.28 o 
   0   3  11      412.48      400.87     11.92 o 
   1   3  11      200.04      211.42      8.60 o 
   2   3  11      194.03      193.88      8.93 o 
   3   3  11       83.38      102.54      9.26 o 
   4   3  11       68.53       52.59      9.59 o 
   5   3  11      107.02      101.55     10.25 o 
   6   3  11        0.03        4.63      9.26 o 
   7   3  11       14.61        4.63     23.15 o 
   8   3  11       24.22       21.50     12.90 o 
  -9   4  11        0.12       -8.27     22.49 o 
  -8   4  11       40.71        9.59     22.16 o 
  -7   4  11      141.20      132.98     11.25 o 
  -6   4  11      168.90      155.15     10.92 o 
  -5   4  11      141.95      187.57     10.26 o 
  -4   4  11       30.29        9.92     16.87 o 
  -3   4  11       37.48       42.34      7.61 o 
  -2   4  11      633.61      619.94     17.55 o 
  -1   4  11      794.74      852.73     23.52 o 
   0   4  11     2248.61     2163.57     40.21 o 
   1   4  11      244.52      259.09      9.26 o 
   2   4  11       52.77       52.59      7.61 o 
   3   4  11        5.27       -0.66      8.27 o 
   4   4  11      613.38      645.57     19.86 o 
   5   4  11      225.68      274.93     11.91 o 
   6   4  11       13.47        8.60     19.18 o 
   7   4  11        9.04       16.21     10.91 o 
  -9   5  11      143.27      161.75     13.89 o 
  -8   5  11       40.40       38.70     11.25 o 
  -7   5  11       40.27       43.66     10.58 o 
  -6   5  11      466.93      448.80     14.23 o 
  -5   5  11       30.51       34.07      8.93 o 
  -4   5  11      407.02      430.60     13.24 o 
  -3   5  11        1.33        0.66      7.28 o 
  -2   5  11      347.25      357.77     10.26 o 
  -1   5  11      472.39      507.83     14.90 o 
   0   5  11      815.79      934.20     25.51 o 
   1   5  11      340.10      347.16     10.26 o 
   2   5  11      198.44      207.11      9.93 o 
   3   5  11      262.60      270.99     11.58 o 
   4   5  11      227.84      267.33     11.58 o 
   5   5  11       39.88       41.67      9.59 o 
   6   5  11       72.27       89.64     11.58 o 
   7   5  11       19.29        3.64     23.48 o 
  -9   6  11        1.01        6.28     22.82 o 
  -8   6  11      164.94      169.70     13.89 o 
  -7   6  11        1.36       10.91      9.92 o 
  -6   6  11      110.55      125.70     10.25 o 
  -5   6  11      607.72      599.22     18.21 o 
  -4   6  11       45.86       33.41      8.93 o 
  -3   6  11      193.38      207.44     10.59 o 
  -2   6  11      101.57      124.05      8.60 o 
  -1   6  11       43.31        9.26     16.21 o 
   0   6  11      653.02      627.86     18.21 o 
   1   6  11      131.39      127.69      8.60 o 
   2   6  11      210.51      263.36     10.92 o 
   3   6  11      492.70      531.59     16.22 o 
   4   6  11       10.45        3.64     16.54 o 
   5   6  11      231.41      228.28     12.24 o 
   6   6  11      149.53      166.72     12.90 o 
   7   6  11        5.92       -1.32     23.81 o 
  -9   7  11       12.38        1.32     23.15 o 
  -8   7  11      115.91      129.33     13.89 o 
  -7   7  11       41.74       11.25     22.82 o 
  -6   7  11      123.87      103.87     11.58 o 
  -5   7  11      508.53      506.43     16.22 o 
  -4   7  11      111.29       95.93      9.59 o 
  -3   7  11     1937.07     1871.19     43.15 o 
  -2   7  11     1756.02     1791.15     41.15 o 
  -1   7  11       57.26       53.91      8.27 o 
   0   7  11      525.35      524.72     14.90 o 
   1   7  11      119.94      109.49      9.26 o 
   2   7  11      179.80      173.69     10.26 o 
   3   7  11      292.61      290.19     11.91 o 
   4   7  11       14.98       17.20      8.60 o 
   5   7  11       18.47       -3.97     20.17 o 
   6   7  11       83.34       89.31     12.24 o 
   7   7  11       97.65      126.02     13.89 o 
  -8   8  11        0.02       20.17     11.91 o 
  -7   8  11      228.48      225.30     14.23 o 
  -6   8  11      189.43      184.93     12.24 o 
  -5   8  11      253.56      250.46     12.24 o 
  -4   8  11      272.37      290.51     12.24 o 
  -3   8  11     1246.67     1182.60     32.15 o 
  -2   8  11      602.22      642.97     18.54 o 
  -1   8  11      336.72      355.09     11.91 o 
   0   8  11      894.79      888.45     27.83 o 
   1   8  11       16.70       -9.92     17.86 o 
   2   8  11      453.48      414.72     12.91 o 
   3   8  11       39.16       43.99      8.93 o 
   4   8  11       39.94       50.60      9.59 o 
   5   8  11       61.09       83.35     10.58 o 
   6   8  11      113.30      119.41     13.23 o 
   7   8  11       13.68       12.24     11.91 o 
  -8   9  11       14.89       34.73     12.24 o 
  -7   9  11        0.51       22.82     11.24 o 
  -6   9  11        9.02      -23.15     23.15 o 
  -5   9  11       14.62        2.98      9.26 o 
  -4   9  11       21.76       33.07      9.26 o 
  -3   9  11       89.31       89.64     10.25 o 
  -2   9  11      420.00      390.87     12.58 o 
  -1   9  11       37.77       48.62      9.26 o 
   0   9  11      286.01      280.60     11.58 o 
   1   9  11        1.70       11.91      8.60 o 
   2   9  11      116.54      116.44      9.92 o 
   3   9  11      131.47      116.11     10.59 o 
   4   9  11       57.59       48.62     10.25 o 
   5   9  11       13.01       25.47     10.58 o 
   6   9  11       19.55        5.95     11.58 o 
  -8  10  11        5.91        6.28     25.80 o 
  -7  10  11        3.03      -14.88     23.48 o 
  -6  10  11       53.72       72.10     12.24 o 
  -5  10  11       50.16       61.19     10.58 o 
  -4  10  11       18.42       19.18      9.59 o 
  -3  10  11      216.86      218.36     11.25 o 
  -2  10  11      109.94      116.77     10.25 o 
  -1  10  11     1827.29     1862.06     45.78 o 
   0  10  11       29.89       23.15      8.93 o 
   1  10  11      336.25      374.26     13.24 o 
   2  10  11        0.93       -7.28     17.20 o 
   3  10  11       29.37       16.87      9.92 o 
   4  10  11      866.61      828.84     23.51 o 
   5  10  11      118.98      117.76     12.90 o 
   6  10  11      123.53      138.93     13.89 o 
  -7  11  11        0.25       13.89     11.91 o 
  -6  11  11       60.84       61.19     12.24 o 
  -5  11  11        2.85       11.24     19.84 o 
  -4  11  11      267.58      254.10     13.23 o 
  -3  11  11       41.36       34.73     10.25 o 
  -2  11  11      597.58      611.10     17.55 o 
  -1  11  11      168.47      155.15     10.92 o 
   0  11  11      466.11      459.06     14.23 o 
   1  11  11       38.01       39.03      9.59 o 
   2  11  11       27.79       31.75      9.26 o 
   3  11  11      272.60      273.62     13.23 o 
   4  11  11       61.71       83.68     11.25 o 
   5  11  11       37.74       33.40     11.91 o 
   6  11  11       15.43       11.91     22.82 o 
  -7  12  11       30.73        6.28     26.13 o 
  -6  12  11        0.00      -16.21     24.14 o 
  -5  12  11      185.06      196.17     13.89 o 
  -4  12  11       11.73       -5.95     20.84 o 
  -3  12  11       13.47       -9.59     19.84 o 
  -2  12  11       32.98       11.25     21.17 o 
  -1  12  11      773.39      832.77     24.83 o 
   0  12  11      135.64      151.17     11.58 o 
   1  12  11        0.27       -1.98     18.19 o 
   2  12  11       64.35       57.55     10.58 o 
   3  12  11        0.22       -4.30     19.84 o 
   4  12  11      110.10      117.43     13.23 o 
   5  12  11      103.39      102.87     12.90 o 
  -6  13  11       11.19       -3.64     24.14 o 
  -5  13  11       26.40       -2.65     12.90 o 
  -4  13  11       27.96        8.93     11.91 o 
  -3  13  11        2.73      -15.54     20.84 o 
  -2  13  11      249.64      259.05     13.23 o 
  -1  13  11        1.99      -21.83     21.83 o 
   0  13  11       62.78       83.02     10.91 o 
   1  13  11      167.85      171.69     11.91 o 
   2  13  11        7.61       20.51     10.58 o 
   3  13  11      139.71      140.92     13.23 o 
   4  13  11      171.62      172.02     14.56 o 
   5  13  11       18.60        2.65     23.48 o 
  -6  14  11        0.62       13.89     25.14 o 
  -5  14  11        0.76       21.50     12.24 o 
  -4  14  11       13.83       25.14     12.24 o 
  -3  14  11        9.58        1.98     11.91 o 
  -2  14  11      136.23      163.41     13.23 o 
  -1  14  11        3.54        1.65     10.91 o 
   0  14  11       25.55       27.45     11.25 o 
   1  14  11       24.41        7.61     23.15 o 
   2  14  11       81.80       76.74     12.90 o 
   3  14  11        9.21       15.21     12.24 o 
   4  14  11      122.39      102.21     13.89 o 
  -5  15  11        0.12      -26.13     26.13 o 
  -4  15  11        4.99      -24.80     24.80 o 
  -3  15  11       71.83       72.44     13.56 o 
  -2  15  11       25.68       21.17     12.24 o 
  -1  15  11        1.30       -2.32     24.14 o 
   0  15  11        7.75      -14.88     23.81 o 
   1  15  11       39.66       32.41     12.57 o 
   2  15  11       81.01       76.07     12.57 o 
   3  15  11        9.03      -26.13     26.13 o 
  -4  16  11       72.22       64.50     14.88 o 
  -3  16  11      115.36       98.24     14.22 o 
  -2  16  11       68.65       46.97     13.56 o 
  -1  16  11       14.08       -6.95     12.24 o 
   0  16  11        4.78      -26.46     26.46 o 
   1  16  11      107.13      109.49     13.56 o 
   2  16  11        1.30        8.60     12.24 o 
  -2  17  11        9.59        9.92     13.23 o 
  -1  17  11        4.65      -23.15     26.79 o 
   0  17  11        2.60        1.32     24.80 o 
   1  17  11        1.35       14.55     12.57 o 
  -9   0  12      143.14      113.13     13.56 o 
  -8   0  12      447.25      435.84     16.22 o 
  -7   0  12        7.65      -13.23     17.53 o 
  -6   0  12      114.77      120.41     10.25 o 
  -5   0  12      317.02      339.84     11.91 o 
  -4   0  12       42.21       43.99      8.60 o 
  -3   0  12     1431.72     1296.81     34.16 o 
  -2   0  12      872.89      842.22     24.19 o 
  -1   0  12     1947.80     2079.46     39.19 o 
   0   0  12     1168.37     1194.16     32.49 o 
   1   0  12      629.47      636.12     19.87 o 
   2   0  12      408.28      514.01     15.56 o 
   3   0  12      773.84      874.97     25.17 o 
   4   0  12      197.47      185.93     10.92 o 
   5   0  12      456.04      408.73     14.23 o 
   6   0  12      229.99      281.54     14.56 o 
   7   0  12      200.89      205.44     15.22 o 
  -9   1  12       61.43       78.72     12.57 o 
  -8   1  12       83.77      111.47     11.58 o 
  -7   1  12      135.65      159.44     11.25 o 
  -6   1  12      951.83      834.38     26.17 o 
  -5   1  12      381.09      430.56     12.58 o 
  -4   1  12       22.80       -6.28     17.20 o 
  -3   1  12      779.14      668.43     19.87 o 
  -2   1  12      330.02      346.17     10.26 o 
  -1   1  12      191.16      194.88      8.27 o 
   0   1  12      897.35      889.65     24.19 o 
   1   1  12      236.93      237.24      9.60 o 
   2   1  12      403.01      398.83     12.25 o 
   3   1  12      228.71      213.40     10.92 o 
   4   1  12      461.94      469.32     13.90 o 
   5   1  12        4.24       -3.97     18.52 o 
   6   1  12        9.61      -16.54     21.17 o 
   7   1  12       40.67       47.63     12.90 o 
  -9   2  12        0.02       -1.98     11.91 o 
  -8   2  12        0.01      -11.91     20.84 o 
  -7   2  12      194.41      177.32     11.58 o 
  -6   2  12       22.26       -3.31     17.53 o 
  -5   2  12      190.65      199.16     10.92 o 
  -4   2  12      254.13      242.54     10.92 o 
  -3   2  12      681.16      742.48     21.19 o 
  -2   2  12      159.10      176.33      8.60 o 
  -1   2  12       45.96       39.03      7.28 o 
   0   2  12       86.35       60.53      7.61 o 
   1   2  12      743.70      714.42     21.20 o 
   2   2  12     1224.23     1181.41     31.16 o 
   3   2  12      361.88      355.76     12.24 o 
   4   2  12       14.30       -3.64     17.86 o 
   5   2  12       26.03       34.07      9.26 o 
   6   2  12       36.94       40.68     11.25 o 
   7   2  12       95.12      120.07     13.23 o 
  -9   3  12        9.85       -4.96     23.15 o 
  -8   3  12        7.05      -17.53     22.49 o 
  -7   3  12       66.70       46.97      9.92 o 
  -6   3  12        0.78        1.65     17.53 o 
  -5   3  12     1202.91     1147.66     31.81 o 
  -4   3  12      576.87      540.97     15.89 o 
  -3   3  12      387.32      455.09     12.91 o 
  -2   3  12       98.73      125.04      8.27 o 
  -1   3  12        5.70       16.21      6.61 o 
   0   3  12       22.84       18.19      7.28 o 
   1   3  12        0.15        8.27      7.28 o 
   2   3  12      167.44      180.63     10.26 o 
   3   3  12      864.93      806.52     25.17 o 
   4   3  12       15.22        2.65     18.19 o 
   5   3  12       27.53        9.26     10.25 o 
   6   3  12        3.27       11.58     10.25 o 
   7   3  12       12.70        4.63     12.24 o 
  -9   4  12      135.79      162.41     14.55 o 
  -8   4  12       39.32       41.34     11.25 o 
  -7   4  12        1.45       -8.93     20.84 o 
  -6   4  12        0.23        7.28     16.21 o 
  -5   4  12       16.53       11.91      8.93 o 
  -4   4  12        6.19        9.26      8.27 o 
  -3   4  12        1.29      -15.54     15.54 o 
  -2   4  12      179.63      185.93      8.93 o 
  -1   4  12      360.34      361.74     10.92 o 
   0   4  12      303.55      261.10      9.60 o 
   1   4  12        0.33        2.65     14.55 o 
   2   4  12      516.34      455.84     12.91 o 
   3   4  12      159.18      147.87     10.59 o 
   4   4  12      584.59      613.74     16.88 o 
   5   4  12      162.35      185.25     12.24 o 
   6   4  12       51.00       48.62     11.58 o 
   7   4  12      149.18      160.10     14.55 o 
  -9   5  12       26.80       51.59     12.24 o 
  -8   5  12       13.17       30.10     11.24 o 
  -7   5  12      131.91       98.57     11.58 o 
  -6   5  12      368.57      430.85     14.23 o 
  -5   5  12      122.89       66.82      9.92 o 
  -4   5  12        0.08        2.32     16.54 o 
  -3   5  12      300.28      289.88     11.25 o 
  -2   5  12       16.48        0.66     16.21 o 
  -1   5  12      942.11      943.29     26.17 o 
   0   5  12        5.56       17.86      7.28 o 
   1   5  12      710.15      613.64     19.54 o 
   2   5  12       19.16       28.44      8.27 o 
   3   5  12      759.39      752.36     22.19 o 
   4   5  12        3.63       15.21      8.60 o 
   5   5  12        0.84      -18.52     18.52 o 
   6   5  12       24.69       33.07     11.25 o 
   7   5  12        7.26      -15.54     22.16 o 
  -9   6  12        5.44      -11.58     24.80 o 
  -8   6  12       53.23       38.70     11.91 o 
  -7   6  12        2.50       -1.98     19.84 o 
  -6   6  12       97.31       94.60     10.58 o 
  -5   6  12      169.06      192.20     11.25 o 
  -4   6  12        6.95        5.95      8.93 o 
  -3   6  12       11.75        0.00     17.86 o 
  -2   6  12        2.37        1.65      8.60 o 
  -1   6  12       19.18       33.40      8.27 o 
   0   6  12      456.96      490.22     13.90 o 
   1   6  12       32.50       24.48      8.60 o 
   2   6  12      527.20      506.80     14.57 o 
   3   6  12       28.21       27.45      8.93 o 
   4   6  12        5.91        0.99     16.87 o 
   5   6  12       16.44       16.87      9.26 o 
   6   6  12       14.60       10.25     10.91 o 
   7   6  12       11.95        4.30     11.91 o 
  -8   7  12        0.67       -1.32     22.82 o 
  -7   7  12        3.64        8.60     22.16 o 
  -6   7  12      146.65      124.71     11.91 o 
  -5   7  12      189.70      197.17     11.91 o 
  -4   7  12        0.13      -16.54     17.53 o 
  -3   7  12      196.86      193.87     10.92 o 
  -2   7  12      310.22      299.14     11.91 o 
  -1   7  12      120.06      118.43      9.26 o 
   0   7  12       35.13       47.30      8.60 o 
   1   7  12        0.12        3.97     16.54 o 
   2   7  12      216.35      177.66     10.59 o 
   3   7  12      127.17      100.89      9.92 o 
   4   7  12        0.16       -8.93     18.19 o 
   5   7  12       12.90       19.84     10.25 o 
   6   7  12        0.55      -16.87     22.49 o 
   7   7  12        1.23       26.13     12.24 o 
  -8   8  12       29.45       -8.60     24.81 o 
  -7   8  12      120.80      127.68     13.89 o 
  -6   8  12        0.00      -21.50     21.50 o 
  -5   8  12        7.46        5.62     19.84 o 
  -4   8  12        2.48        9.59     17.53 o 
  -3   8  12       23.94       17.20      8.93 o 
  -2   8  12       20.49       10.58      9.26 o 
  -1   8  12      106.25      109.49      9.92 o 
   0   8  12      103.08      104.86      9.59 o 
   1   8  12      414.35      381.92     12.58 o 
   2   8  12       47.72       55.24      9.26 o 
   3   8  12        1.17      -12.24     18.19 o 
   4   8  12       29.50       43.00      9.59 o 
   5   8  12        0.15       -3.31     19.51 o 
   6   8  12       75.78       90.30     12.90 o 
  -8   9  12        2.79        0.00     23.81 o 
  -7   9  12      202.59      233.56     14.89 o 
  -6   9  12      119.75      114.12     12.24 o 
  -5   9  12      294.22      289.18     13.90 o 
  -4   9  12        1.77        3.64     18.85 o 
  -3   9  12       89.15       91.62      9.92 o 
  -2   9  12        4.67       16.87      8.93 o 
  -1   9  12       32.72       33.41      9.26 o 
   0   9  12      166.45      183.60     10.92 o 
   1   9  12        0.13        2.98      8.93 o 
   2   9  12      199.82      177.99     11.25 o 
   3   9  12       95.14      104.19     10.25 o 
   4   9  12       71.39       57.88     10.92 o 
   5   9  12        6.47       11.58     10.91 o 
   6   9  12        7.17        0.99     11.91 o 
  -7  10  12       55.95       73.10     13.23 o 
  -6  10  12       21.84       35.06     11.58 o 
  -5  10  12       48.46       41.34     10.58 o 
  -4  10  12       32.31       -2.98     21.50 o 
  -3  10  12        5.77       -4.63      9.59 o 
  -2  10  12       58.09        5.29     20.84 o 
  -1  10  12       99.65       95.26     10.25 o 
   0  10  12      123.53      155.14     10.59 o 
   1  10  12      181.83      146.55     11.25 o 
   2  10  12        5.61        5.29      8.93 o 
   3  10  12       16.62      -20.51     20.51 o 
   4  10  12       49.75        5.62     24.14 o 
   5  10  12       12.84       25.14     11.24 o 
   6  10  12        0.95      -26.13     26.13 o 
  -7  11  12        0.02        8.27     12.24 o 
  -6  11  12       63.45       55.24     13.23 o 
  -5  11  12       12.00       23.15     11.24 o 
  -4  11  12      151.67      143.57     12.24 o 
  -3  11  12       75.37       68.80     10.58 o 
  -2  11  12        8.56       23.48      9.26 o 
  -1  11  12       39.78       41.34     10.25 o 
   0  11  12      201.45      188.57     12.24 o 
   1  11  12       77.13       88.98     10.25 o 
   2  11  12       16.81       19.18      9.59 o 
   3  11  12        4.86       -4.30     19.84 o 
   4  11  12       16.42        9.26     22.16 o 
   5  11  12        3.88       11.24     22.16 o 
  -7  12  12        2.10      -10.25     25.47 o 
  -6  12  12       39.85       44.65     13.23 o 
  -5  12  12      118.34      131.65     13.89 o 
  -4  12  12       13.42      -10.58     22.49 o 
  -3  12  12        0.06       -2.32      9.92 o 
  -2  12  12        3.83       33.07      8.93 o 
  -1  12  12       43.61       56.89     10.25 o 
   0  12  12      134.86      126.36     11.58 o 
   1  12  12       97.27       90.30     11.25 o 
   2  12  12        3.29       -7.61     21.17 o 
   3  12  12       66.78       64.83     12.24 o 
   4  12  12        3.19      -10.91     22.16 o 
   5  12  12        0.27        2.65     22.82 o 
  -6  13  12      250.75      295.10     17.20 o 
  -5  13  12        0.95      -24.80     24.80 o 
  -4  13  12        9.83        6.61     22.49 o 
  -3  13  12      133.63      132.31     13.56 o 
  -2  13  12      176.08      173.34     12.90 o 
  -1  13  12       47.85       42.67     10.91 o 
   0  13  12      229.14      215.70     13.23 o 
   1  13  12       35.83       -9.59     21.83 o 
   2  13  12       55.95       71.77     11.91 o 
   3  13  12        0.83       -4.63     22.82 o 
   4  13  12        0.01       12.57     11.24 o 
  -5  14  12       97.04      119.74     14.22 o 
  -4  14  12       17.95       14.22     12.57 o 
  -3  14  12      112.60       87.66     12.90 o 
  -2  14  12      211.71      205.44     15.22 o 
  -1  14  12       65.01       71.11     11.91 o 
   0  14  12       49.40       33.41     12.24 o 
   1  14  12       98.71       85.34     13.23 o 
   2  14  12       52.04       48.29     12.24 o 
   3  14  12       12.32       -2.98     12.24 o 
  -4  15  12       56.15       83.02     13.56 o 
  -3  15  12       36.99       48.62     12.90 o 
  -2  15  12        1.03        3.64     23.48 o 
  -1  15  12      186.93      189.88     14.89 o 
   0  15  12       32.93       39.03     12.57 o 
   1  15  12        0.03       -5.95     23.81 o 
   2  15  12       47.08       45.64     12.90 o 
   3  15  12        0.97      -23.15     23.15 o 
  -3  16  12       25.33       20.84     13.23 o 
  -2  16  12       84.94      114.11     13.89 o 
  -1  16  12       19.39        0.00     23.81 o 
   0  16  12       33.59       41.67     12.90 o 
   1  16  12        0.60      -11.58     23.81 o 
  -9   1  13        2.07      -23.48     23.48 o 
  -8   1  13        0.21       11.24     21.17 o 
  -7   1  13      109.27      137.27     10.58 o 
  -6   1  13       11.64       19.84      8.93 o 
  -5   1  13      158.01      179.30     10.59 o 
  -4   1  13      546.03      517.09     16.55 o 
  -3   1  13     1462.76     1526.13     37.14 o 
  -2   1  13      703.58      661.02     19.21 o 
  -1   1  13       61.66       83.68      8.27 o 
   0   1  13     1142.43     1129.59     33.15 o 
   1   1  13      276.15      306.41     11.25 o 
   2   1  13        5.02      -14.55     16.87 o 
   3   1  13       24.60        8.27     18.52 o 
   4   1  13        3.00       16.21      8.60 o 
   5   1  13      168.79      169.70     12.24 o 
   6   1  13        4.34        0.99     21.17 o 
   7   1  13       27.16       39.36     12.24 o 
  -9   2  13       78.36       66.15     13.23 o 
  -8   2  13        1.02        7.94     10.58 o 
  -7   2  13       29.92        3.97     20.18 o 
  -6   2  13      304.77      288.20     12.57 o 
  -5   2  13       54.31       42.01      9.26 o 
  -4   2  13      110.21      124.71      9.92 o 
  -3   2  13        0.10      -12.24     16.87 o 
  -2   2  13      895.53      820.27     25.84 o 
  -1   2  13     1314.40     1310.33     34.48 o 
   0   2  13        5.23       -9.59     15.54 o 
   1   2  13        0.78        8.60     15.54 o 
   2   2  13      231.15      223.00     11.25 o 
   3   2  13      165.58      153.83     10.92 o 
   4   2  13      285.56      279.26     12.57 o 
   5   2  13       52.41       34.07      9.59 o 
   6   2  13        0.37      -21.17     21.17 o 
   7   2  13       97.39      112.13     13.89 o 
  -9   3  13        9.95      -20.17     23.81 o 
  -8   3  13       53.82       44.65     11.91 o 
  -7   3  13       65.36       73.43     10.58 o 
  -6   3  13        1.61        7.28      8.93 o 
  -5   3  13      169.08      175.66     10.59 o 
  -4   3  13     1796.11     1818.68     43.46 o 
  -3   3  13        5.90        2.98     17.20 o 
  -2   3  13     1070.36     1109.49     33.14 o 
  -1   3  13      877.05      915.65     26.50 o 
   0   3  13      134.73      147.54      9.26 o 
   1   3  13      234.56      240.21     10.92 o 
   2   3  13       66.20        7.94     18.52 o 
   3   3  13      182.10      163.43     10.59 o 
   4   3  13      125.55      120.41     10.92 o 
   5   3  13       20.22       29.77      9.92 o 
   6   3  13      144.35      148.19     12.90 o 
   7   3  13        0.64       -2.65     20.84 o 
  -9   4  13       53.73       54.57     13.23 o 
  -8   4  13       61.95       46.31     11.91 o 
  -7   4  13       80.44       47.63     10.92 o 
  -6   4  13      208.31      205.11     12.24 o 
  -5   4  13      220.72      199.17     11.25 o 
  -4   4  13      190.74      181.63     10.59 o 
  -3   4  13        9.82        0.66     16.87 o 
  -2   4  13        0.26        1.32     14.88 o 
  -1   4  13      221.98      225.65     10.59 o 
   0   4  13       18.16       10.58      7.94 o 
   1   4  13        3.25        8.93      8.27 o 
   2   4  13        1.79       15.87      7.94 o 
   3   4  13      158.56      170.70     10.92 o 
   4   4  13       41.96       52.92      9.59 o 
   5   4  13       78.43       94.93     10.58 o 
   6   4  13        8.67       18.19     10.91 o 
   7   4  13       55.79       68.13     13.23 o 
  -8   5  13      190.84      176.32     14.89 o 
  -7   5  13       10.72       11.58     21.17 o 
  -6   5  13        0.01       12.90      9.59 o 
  -5   5  13      205.23      224.64     11.91 o 
  -4   5  13      616.24      643.92     19.86 o 
  -3   5  13      418.02      398.82     12.58 o 
  -2   5  13       58.42       39.03      8.93 o 
  -1   5  13       28.84       31.42      8.93 o 
   0   5  13      157.74      184.60     10.26 o 
   1   5  13       73.78       86.99      9.26 o 
   2   5  13      129.33      116.77     10.59 o 
   3   5  13       70.33       98.57      9.59 o 
   4   5  13       30.19       26.79      9.26 o 
   5   5  13        1.75        5.29     19.84 o 
   6   5  13        5.99       21.17     11.24 o 
  -8   6  13       92.41      104.85     12.90 o 
  -7   6  13        6.74       -2.32     20.84 o 
  -6   6  13      290.26      264.03     12.90 o 
  -5   6  13      142.75      116.11     10.92 o 
  -4   6  13      699.00      662.54     19.20 o 
  -3   6  13       93.25      134.30     10.25 o 
  -2   6  13      612.70      542.31     17.55 o 
  -1   6  13       77.50      104.85      9.26 o 
   0   6  13      113.19      116.77      9.59 o 
   1   6  13      312.49      361.01     12.24 o 
   2   6  13      257.22      238.22     11.25 o 
   3   6  13      194.74      226.62     11.25 o 
   4   6  13      276.25      286.86     13.23 o 
   5   6  13      159.97      206.42     13.89 o 
   6   6  13       65.34      108.82     13.23 o 
  -8   7  13       18.72      -10.91     23.81 o 
  -7   7  13       97.57      104.19     12.90 o 
  -6   7  13       88.16       81.70     11.58 o 
  -5   7  13      171.57      118.43     11.58 o 
  -4   7  13      502.72      492.51     15.23 o 
  -3   7  13     1700.08     1661.60     43.45 o 
  -2   7  13      699.49      737.40     22.52 o 
  -1   7  13      172.00      141.59      9.92 o 
   0   7  13      160.03      139.60     10.26 o 
   1   7  13      441.22      392.53     13.57 o 
   2   7  13      288.00      291.83     12.24 o 
   3   7  13       23.89        8.60     18.52 o 
   4   7  13        2.08       13.23      9.59 o 
   5   7  13      264.90      266.66     14.89 o 
   6   7  13        0.56       21.83     11.24 o 
  -8   8  13       21.14       23.48     12.90 o 
  -7   8  13      148.25      116.11     14.22 o 
  -6   8  13      168.00      140.26     12.90 o 
  -5   8  13      182.71      194.85     12.24 o 
  -4   8  13       58.60       61.52      9.92 o 
  -3   8  13      140.17      143.90     10.59 o 
  -2   8  13     1824.97     1767.39     45.11 o 
  -1   8  13       28.27       22.82      9.26 o 
   0   8  13        2.16        5.95     16.87 o 
   1   8  13      256.53      246.49     12.24 o 
   2   8  13      176.80      191.21     11.58 o 
   3   8  13        0.62        1.98     18.52 o 
   4   8  13       46.13       18.19     11.25 o 
   5   8  13        3.23        5.95     10.91 o 
   6   8  13       54.53       90.29     12.57 o 
  -7   9  13      154.08      154.81     14.89 o 
  -6   9  13        1.67       17.20     11.24 o 
  -5   9  13        2.48      -21.83     21.83 o 
  -4   9  13       46.44        8.60     23.15 o 
  -3   9  13      346.40      344.47     13.24 o 
  -2   9  13      169.09      160.78     11.25 o 
  -1   9  13       18.45        7.28      9.26 o 
   0   9  13      128.34      132.65     10.59 o 
   1   9  13        3.76      -18.52     18.52 o 
   2   9  13      211.83      252.76     12.24 o 
   3   9  13       73.12       61.19     10.58 o 
   4   9  13       60.26       76.07     12.24 o 
   5   9  13      103.66      100.22     13.56 o 
  -7  10  13       13.03        1.32     22.16 o 
  -6  10  13       33.82       63.17     11.58 o 
  -5  10  13       28.90       34.73     11.58 o 
  -4  10  13       40.14       56.56     10.25 o 
  -3  10  13       39.42       61.85     10.58 o 
  -2  10  13       54.07       27.45      9.59 o 
  -1  10  13      414.78      408.05     13.90 o 
   0  10  13       52.32       71.11      9.92 o 
   1  10  13       74.57       59.87     10.25 o 
   2  10  13       38.92       49.94     10.25 o 
   3  10  13       50.53       68.47     11.25 o 
   4  10  13       85.36      108.16     13.23 o 
   5  10  13       12.38        2.65     23.15 o 
  -7  11  13        0.16        5.29     12.24 o 
  -6  11  13        4.94      -16.54     23.81 o 
  -5  11  13       82.76      100.22     12.90 o 
  -4  11  13      208.94      215.70     13.89 o 
  -3  11  13        6.96      -20.84     20.84 o 
  -2  11  13      110.37      110.81     11.25 o 
  -1  11  13      100.33      128.34     10.92 o 
   0  11  13       14.74       -4.96     21.17 o 
   1  11  13        0.60      -19.51     19.51 o 
   2  11  13       24.24       23.81     10.58 o 
   3  11  13       41.30       43.99     11.91 o 
   4  11  13       29.61       38.03     11.91 o 
   5  11  13        4.20       13.23     22.49 o 
  -6  12  13        7.36       18.85     12.24 o 
  -5  12  13      150.86      194.17     14.55 o 
  -4  12  13       34.09       47.30     12.24 o 
  -3  12  13        2.75       11.91     11.24 o 
  -2  12  13      134.40      150.84     11.91 o 
  -1  12  13      197.53      229.92     12.90 o 
   0  12  13      208.09      242.16     13.56 o 
   1  12  13        2.45       -4.63     11.24 o 
   2  12  13      181.20      171.69     13.56 o 
   3  12  13      125.35      119.74     13.56 o 
   4  12  13        1.09        6.28     22.16 o 
  -5  13  13        4.84        7.28     25.80 o 
  -4  13  13       24.42       13.23     12.24 o 
  -3  13  13      106.08       88.32     13.89 o 
  -2  13  13      297.46      315.31     15.88 o 
  -1  13  13       55.73       50.94     11.58 o 
   0  13  13        0.54        3.31     22.49 o 
   1  13  13       28.95       49.61     11.91 o 
   2  13  13        4.08      -16.54     21.50 o 
   3  13  13       88.39      120.40     13.89 o 
   4  13  13       57.00       61.85     13.56 o 
  -5  14  13       16.27      -14.22     25.14 o 
  -4  14  13        0.01        3.31     11.91 o 
  -3  14  13       19.63       28.11     12.57 o 
  -2  14  13        1.78      -18.52     25.14 o 
  -1  14  13       12.01        2.32     12.24 o 
   0  14  13       41.21       63.50     12.24 o 
   1  14  13        6.66       12.90     11.58 o 
   2  14  13        0.63        2.65     23.15 o 
   3  14  13        0.18        2.65     25.47 o 
  -4  15  13       56.97       40.68     14.55 o 
  -3  15  13       65.52       82.36     13.56 o 
  -2  15  13       11.81        2.32     23.81 o 
  -1  15  13       34.04       64.16     12.90 o 
   0  15  13       27.99       36.71     12.90 o 
   1  15  13       18.41       27.12     12.90 o 
   2  15  13       11.56       13.56     12.57 o 
  -2  16  13      129.04      140.25     14.89 o 
  -1  16  13       55.67       43.99     14.22 o 
   0  16  13       23.50       16.54     13.23 o 
  -9   0  14        7.81       21.83     11.91 o 
  -8   0  14      224.50      229.26     14.56 o 
  -7   0  14       96.39      109.15     11.91 o 
  -6   0  14        1.26        6.28      8.60 o 
  -5   0  14       78.55       80.05      9.92 o 
  -4   0  14       24.13       18.85      8.93 o 
  -3   0  14      795.95      826.65     24.84 o 
  -2   0  14       23.18       29.44      8.27 o 
  -1   0  14      335.20      355.75     11.91 o 
   0   0  14      998.80      921.07     25.51 o 
   1   0  14     1911.76     1978.71     46.12 o 
   2   0  14      754.98      758.65     22.85 o 
   3   0  14       79.42       89.31      9.92 o 
   4   0  14        7.07       -8.93     17.86 o 
   5   0  14       50.44       64.83     10.91 o 
   6   0  14      240.93      261.03     15.88 o 
  -9   1  14        0.37      -24.47     24.47 o 
  -8   1  14        8.06      -22.49     22.49 o 
  -7   1  14        8.91       -1.98     20.51 o 
  -6   1  14        2.65      -14.22     18.52 o 
  -5   1  14      210.35      223.65     11.58 o 
  -4   1  14        0.25        4.96      8.27 o 
  -3   1  14       66.42       65.49      8.27 o 
  -2   1  14      550.70      533.66     16.55 o 
  -1   1  14      430.20      422.00     12.58 o 
   0   1  14     1233.39     1320.20     36.79 o 
   1   1  14      694.54      707.29     21.85 o 
   2   1  14      636.83      630.04     19.86 o 
   3   1  14       97.04       87.99     10.25 o 
   4   1  14        0.05       -2.98     17.20 o 
   5   1  14      150.71      160.77     13.23 o 
   6   1  14      148.75      143.23     14.22 o 
  -8   2  14       23.78       -9.26     22.16 o 
  -7   2  14        0.10        7.94     10.25 o 
  -6   2  14       18.32        2.98     19.51 o 
  -5   2  14      293.83      241.54     12.24 o 
  -4   2  14       83.15       59.21      9.59 o 
  -3   2  14      164.46      167.39     10.26 o 
  -2   2  14      128.70      108.83      9.59 o 
  -1   2  14      386.49      357.10     11.58 o 
   0   2  14       10.47      -13.56     18.19 o 
   1   2  14     3275.03     3200.62     55.54 o 
   2   2  14      922.96      813.18     25.50 o 
   3   2  14       24.41       10.58      9.26 o 
   4   2  14        1.36       -1.98     18.52 o 
   5   2  14       56.40       45.64     11.58 o 
   6   2  14       36.64       41.34     12.24 o 
  -8   3  14        0.09        4.63     21.17 o 
  -7   3  14        3.88       17.53     10.91 o 
  -6   3  14      126.54      129.01     11.25 o 
  -5   3  14       55.33       77.40      9.59 o 
  -4   3  14       11.79       -4.96     17.86 o 
  -3   3  14       82.56       71.78      9.26 o 
  -2   3  14      135.04      156.14     10.25 o 
  -1   3  14      281.53      259.09     11.25 o 
   0   3  14      508.56      511.43     15.56 o 
   1   3  14      138.51      160.11     10.25 o 
   2   3  14        1.46       -2.65     16.87 o 
   3   3  14      209.14      183.94     10.59 o 
   4   3  14       47.17       65.82      9.59 o 
   5   3  14       58.74       59.87     11.91 o 
   6   3  14       97.74       81.37     13.56 o 
  -8   4  14        4.88        2.98     11.58 o 
  -7   4  14      140.32      151.50     12.90 o 
  -6   4  14      566.01      583.55     16.55 o 
  -5   4  14       35.37       43.66      9.26 o 
  -4   4  14      666.14      598.27     17.55 o 
  -3   4  14       64.42       45.65      8.93 o 
  -2   4  14       82.64       84.35      9.26 o 
  -1   4  14     1147.64     1097.23     30.16 o 
   0   4  14      209.93      181.30     10.26 o 
   1   4  14      135.62      144.89     10.25 o 
   2   4  14      332.45      327.59     12.57 o 
   3   4  14        4.65      -18.52     18.52 o 
   4   4  14        3.69       -2.98     18.19 o 
   5   4  14       22.50       36.38     11.58 o 
   6   4  14       33.66       42.00     12.57 o 
  -8   5  14        2.54      -15.87     22.82 o 
  -7   5  14        2.40        3.31     20.51 o 
  -6   5  14      321.50      322.61     14.23 o 
  -5   5  14      136.34      130.33     11.25 o 
  -4   5  14       57.83       50.94     10.25 o 
  -3   5  14      390.70      326.31     12.24 o 
  -2   5  14      118.39      138.27     10.25 o 
  -1   5  14      929.43      878.15     25.18 o 
   0   5  14       70.01       47.63      9.26 o 
   1   5  14        0.57       -2.65     16.54 o 
   2   5  14       59.97       49.94      9.26 o 
   3   5  14      168.75      179.96     11.25 o 
   4   5  14       47.36       56.23     10.25 o 
   5   5  14       10.28      -13.89     21.17 o 
   6   5  14       11.65       -3.97     23.15 o 
  -8   6  14        6.28      -23.81     23.81 o 
  -7   6  14        0.00       12.57     21.17 o 
  -6   6  14       10.49      -13.56     22.82 o 
  -5   6  14        0.25      -19.51     19.51 o 
  -4   6  14      401.57      414.66     13.90 o 
  -3   6  14      142.56      149.85     10.59 o 
  -2   6  14        2.45      -13.23     17.53 o 
  -1   6  14      211.04      188.25     10.59 o 
   0   6  14      776.37      655.02     19.87 o 
   1   6  14       43.07       43.99      8.93 o 
   2   6  14      315.62      298.79     12.57 o 
   3   6  14      335.92      341.81     13.57 o 
   4   6  14        3.80       11.91     20.51 o 
   5   6  14        4.62      -21.17     22.16 o 
   6   6  14        3.11       -3.97     22.16 o 
  -8   7  14        3.35      -21.50     23.48 o 
  -7   7  14        8.02       16.87     11.24 o 
  -6   7  14       10.87       -9.59     21.83 o 
  -5   7  14      278.25      280.57     13.23 o 
  -4   7  14        0.01      -11.24     19.51 o 
  -3   7  14      274.82      226.98     11.91 o 
  -2   7  14       24.03        3.31     18.52 o 
  -1   7  14        4.28      -18.19     18.19 o 
   0   7  14      844.22      793.50     23.84 o 
   1   7  14       22.29       29.77      9.26 o 
   2   7  14       74.48       61.19     10.25 o 
   3   7  14        8.19      -16.54     20.84 o 
   4   7  14       28.57       53.91     10.91 o 
   5   7  14       28.31       13.23     11.58 o 
   6   7  14       63.90       88.64     13.23 o 
  -7   8  14        6.59       16.87     11.91 o 
  -6   8  14       30.81       18.52     11.91 o 
  -5   8  14        8.50      -20.84     20.84 o 
  -4   8  14        0.65        2.32      9.59 o 
  -3   8  14       57.49       46.31     10.25 o 
  -2   8  14       43.23       47.63      9.26 o 
  -1   8  14       36.79        8.93     19.18 o 
   0   8  14      170.50      153.17     11.58 o 
   1   8  14      496.20      478.26     14.89 o 
   2   8  14        7.88       22.49      9.59 o 
   3   8  14        8.42      -10.58     20.51 o 
   4   8  14        0.01        9.26     19.18 o 
   5   8  14       11.19        6.28     23.15 o 
  -7   9  14       25.27       48.29     12.24 o 
  -6   9  14        1.90       -9.26     22.49 o 
  -5   9  14        0.01      -21.17     21.17 o 
  -4   9  14       60.78       44.65     11.25 o 
  -3   9  14       17.37      -19.18     19.18 o 
  -2   9  14       32.34       40.35      9.59 o 
  -1   9  14      248.71      213.73     12.24 o 
   0   9  14       27.08       27.45      9.92 o 
   1   9  14       14.74       15.21      9.59 o 
   2   9  14      110.85      132.64     11.25 o 
   3   9  14        1.84        7.28     10.25 o 
   4   9  14        0.99        5.95     21.50 o 
   5   9  14        2.41       23.48     11.91 o 
  -7  10  14        5.07        1.32     24.47 o 
  -6  10  14       49.60       46.97     12.57 o 
  -5  10  14        6.18       14.88     11.58 o 
  -4  10  14        8.45       -7.28     21.17 o 
  -3  10  14       78.58       84.01     11.25 o 
  -2  10  14        6.35      -18.85     20.84 o 
  -1  10  14        4.34       -6.95     18.19 o 
   0  10  14      204.94      195.19     12.24 o 
   1  10  14       74.66       86.00     10.58 o 
   2  10  14       81.66      104.52     12.24 o 
   3  10  14       21.02       35.06     10.91 o 
   4  10  14       29.84        8.60     22.49 o 
   5  10  14        8.93        0.00     23.81 o 
  -6  11  14       17.43       17.20     12.24 o 
  -5  11  14       80.21      108.82     12.90 o 
  -4  11  14        9.01       28.44     11.24 o 
  -3  11  14      172.25      137.95     13.23 o 
  -2  11  14       89.79       82.69     11.25 o 
  -1  11  14        1.54        5.29     20.84 o 
   0  11  14       10.49       -3.31     20.17 o 
   1  11  14       86.50       10.92     22.49 o 
   2  11  14        0.60       -5.62     21.50 o 
   3  11  14        7.07       24.80     11.24 o 
   4  11  14        0.73      -21.83     21.83 o 
  -6  12  14        0.05      -16.87     25.80 o 
  -5  12  14      101.87       91.62     14.22 o 
  -4  12  14      199.52      188.89     14.89 o 
  -3  12  14        0.02      -10.25     22.49 o 
  -2  12  14       22.29       51.59     11.58 o 
  -1  12  14       80.18       79.38     12.24 o 
   0  12  14        0.03       -8.93     20.17 o 
   1  12  14       36.00       31.09     12.24 o 
   2  12  14        0.46      -21.83     21.83 o 
   3  12  14        1.03      -24.47     24.47 o 
  -5  13  14       48.66       34.40     13.89 o 
  -4  13  14        2.86       13.23     12.57 o 
  -3  13  14       69.52       92.94     13.23 o 
  -2  13  14       55.99       54.90     12.57 o 
  -1  13  14      170.11      203.11     14.56 o 
   0  13  14      119.77      141.57     12.57 o 
   1  13  14        1.06        4.96     20.84 o 
   2  13  14       45.98       59.20     12.57 o 
   3  13  14        1.97        3.97     11.58 o 
  -4  14  14       15.12       15.88     12.90 o 
  -3  14  14       50.13       39.36     13.56 o 
  -2  14  14      185.87      179.63     15.22 o 
  -1  14  14       28.24       51.60     12.57 o 
   0  14  14      100.90      106.18     14.22 o 
   1  14  14      265.82      279.23     16.21 o 
   2  14  14       15.53       -2.65     25.14 o 
  -2  15  14        0.01      -21.83     24.14 o 
  -1  15  14       50.59       37.04     13.23 o 
   0  15  14       50.16       79.38     13.89 o 
  -8   1  15        0.09      -16.87     22.49 o 
  -7   1  15       28.63       46.63     10.91 o 
  -6   1  15      212.58      200.15     12.57 o 
  -5   1  15      140.18      157.46     10.92 o 
  -4   1  15       21.82       32.08      8.93 o 
  -3   1  15      388.51      382.23     12.58 o 
  -2   1  15        0.50        2.98      8.27 o 
  -1   1  15       91.63      108.83      9.26 o 
   0   1  15      127.08      125.70      9.92 o 
   1   1  15        4.01       -9.26     16.54 o 
   2   1  15       76.18       63.84      9.92 o 
   3   1  15        1.70        1.98     18.85 o 
   4   1  15       21.24       44.32      9.92 o 
   5   1  15        0.63       10.58     22.16 o 
   6   1  15       15.04       13.56     11.91 o 
  -8   2  15       65.65       72.44     12.57 o 
  -7   2  15       12.78      -14.55     23.48 o 
  -6   2  15      148.28      140.92     11.58 o 
  -5   2  15      122.10      102.87     10.25 o 
  -4   2  15        1.30       25.47      8.60 o 
  -3   2  15       53.74       53.91      9.26 o 
  -2   2  15       82.21       97.25      9.59 o 
  -1   2  15       94.82      111.47      9.26 o 
   0   2  15       79.13       72.77      9.59 o 
   1   2  15        9.94       14.88      8.60 o 
   2   2  15      161.63      134.31     10.59 o 
   3   2  15       89.55       76.74     10.58 o 
   4   2  15        6.58        5.29     19.18 o 
   5   2  15       40.03       54.24     11.91 o 
   6   2  15        7.80        7.94     21.50 o 
  -8   3  15       20.35       17.86     12.24 o 
  -7   3  15       52.24       45.97     11.91 o 
  -6   3  15        3.10       12.24      9.92 o 
  -5   3  15        5.71        3.64      9.26 o 
  -4   3  15      378.61      346.15     12.58 o 
  -3   3  15       28.39       25.80      8.93 o 
  -2   3  15        3.04        0.00      8.27 o 
  -1   3  15        0.08        4.96     16.21 o 
   0   3  15      308.41      318.65     12.57 o 
   1   3  15      141.49      125.04     10.92 o 
   2   3  15      111.34      140.25     10.59 o 
   3   3  15        5.76        3.97     18.52 o 
   4   3  15      185.17      209.40     13.89 o 
   5   3  15        5.01      -15.54     20.17 o 
   6   3  15       56.04       59.53     12.90 o 
  -8   4  15       19.35       28.77     11.58 o 
  -7   4  15        2.95      -13.56     21.17 o 
  -6   4  15        0.83       11.58     20.84 o 
  -5   4  15      132.88       89.64     10.59 o 
  -4   4  15        0.06       -6.28     17.53 o 
  -3   4  15       31.06        8.60      9.26 o 
  -2   4  15        9.45       -2.65     18.19 o 
  -1   4  15        9.75        2.65      8.27 o 
   0   4  15       73.32       65.16      9.59 o 
   1   4  15      581.21      538.26     16.88 o 
   2   4  15        6.80      -15.21     17.86 o 
   3   4  15      156.44      186.24     11.58 o 
   4   4  15      151.32      174.00     13.23 o 
   5   4  15        2.71       34.40     10.58 o 
   6   4  15        2.20      -13.23     24.80 o 
  -8   5  15       57.80       46.97     12.24 o 
  -7   5  15        4.09        1.32     11.24 o 
  -6   5  15        6.60       -4.30     22.16 o 
  -5   5  15       40.27       34.07     10.25 o 
  -4   5  15      233.94      253.10     12.57 o 
  -3   5  15       19.70        7.94      8.93 o 
  -2   5  15       62.79       48.62      9.59 o 
  -1   5  15       74.61       92.28      9.59 o 
   0   5  15      242.06      233.25     11.58 o 
   1   5  15      269.68      294.47     12.57 o 
   2   5  15       26.66       39.69      9.92 o 
   3   5  15       21.51        6.61      9.92 o 
   4   5  15        3.07      -12.24     19.84 o 
   5   5  15      173.47      174.66     14.89 o 
  -7   6  15        0.64        2.32     11.58 o 
  -6   6  15       50.73       41.01     11.91 o 
  -5   6  15       72.59       78.72     10.25 o 
  -4   6  15        1.17       -2.32      9.26 o 
  -3   6  15        0.23       -9.26     17.86 o 
  -2   6  15       29.77       -0.99     19.51 o 
  -1   6  15      187.95      192.87     11.58 o 
   0   6  15        7.66      -19.18     19.18 o 
   1   6  15       39.30       48.62      9.59 o 
   2   6  15       41.50      -20.18     20.18 o 
   3   6  15       73.17       66.15     10.58 o 
   4   6  15      237.88      278.56     14.89 o 
   5   6  15        5.92        1.32     11.58 o 
  -7   7  15       14.19        9.59     23.15 o 
  -6   7  15      180.75      174.34     13.56 o 
  -5   7  15        4.71        8.27     18.85 o 
  -4   7  15      168.36      160.11     11.58 o 
  -3   7  15       78.20       63.18     10.58 o 
  -2   7  15        4.42       11.91      8.93 o 
  -1   7  15        3.78        1.98     18.19 o 
   0   7  15       34.76       30.10      9.92 o 
   1   7  15      492.74      477.59     14.89 o 
   2   7  15      209.54      198.50     11.91 o 
   3   7  15        0.78        5.29     10.25 o 
   4   7  15       27.85       26.46     11.91 o 
   5   7  15      276.89      273.94     16.21 o 
  -7   8  15       14.47        2.65     22.82 o 
  -6   8  15       24.16        7.28     11.58 o 
  -5   8  15       20.82       40.35     11.58 o 
  -4   8  15      203.75      140.27     12.24 o 
  -3   8  15      140.11      122.06     11.58 o 
  -2   8  15       42.50       56.56      9.26 o 
  -1   8  15       47.07       64.50     10.25 o 
   0   8  15        8.74        7.61      9.26 o 
   1   8  15      272.84      273.62     13.57 o 
   2   8  15      306.49      309.03     13.90 o 
   3   8  15       60.26       65.82     11.91 o 
   4   8  15      273.17      317.28     15.88 o 
   5   8  15      131.09      137.60     14.55 o 
  -7   9  15       14.97      -23.48     23.48 o 
  -6   9  15        1.41       -8.27     11.58 o 
  -5   9  15        5.35       19.18     11.24 o 
  -4   9  15       32.59       37.04     11.91 o 
  -3   9  15      110.81      133.30     11.91 o 
  -2   9  15       69.57       64.17     10.92 o 
  -1   9  15       11.63        0.00     19.18 o 
   0   9  15       51.90       47.63     10.25 o 
   1   9  15        0.64       -6.28     19.18 o 
   2   9  15       66.14       79.38     11.91 o 
   3   9  15        0.58      -22.82     22.82 o 
   4   9  15        4.80      -22.49     24.14 o 
  -6  10  15      143.98      138.93     14.55 o 
  -5  10  15        9.53        4.63     21.50 o 
  -4  10  15       49.71       72.43     12.24 o 
  -3  10  15       11.29       17.53     11.24 o 
  -2  10  15       39.96       38.04     10.58 o 
  -1  10  15      102.99       99.56     11.91 o 
   0  10  15        0.11      -12.90     19.84 o 
   1  10  15       15.17       35.06     10.91 o 
   2  10  15        0.16       -4.63     22.49 o 
   3  10  15        3.73       -4.96     21.50 o 
   4  10  15        8.20       26.79     11.58 o 
  -6  11  15        0.02       -2.65     25.47 o 
  -5  11  15       96.31      122.38     13.56 o 
  -4  11  15       31.31       19.84     12.24 o 
  -3  11  15        9.32        5.95     11.24 o 
  -2  11  15        0.06      -12.24     20.84 o 
  -1  11  15      189.73      180.62     14.56 o 
   0  11  15      204.30      219.33     14.23 o 
   1  11  15        1.88       18.85     11.24 o 
   2  11  15       93.43       81.70     12.90 o 
   3  11  15        0.42       12.57     21.50 o 
  -5  12  15       14.56        4.30     12.57 o 
  -4  12  15        5.25       17.53     12.24 o 
  -3  12  15       25.50       36.38     12.57 o 
  -2  12  15       28.37        5.95     25.80 o 
  -1  12  15        3.98        0.00     23.81 o 
   0  12  15       36.13       36.38     11.91 o 
   1  12  15       48.59       54.90     11.58 o 
   2  12  15        1.71      -23.15     23.15 o 
   3  12  15      287.39      285.52     17.20 o 
  -4  13  15        0.37       -2.65     24.14 o 
  -3  13  15        0.96      -23.81     23.81 o 
  -2  13  15       44.08       50.93     13.56 o 
  -1  13  15        7.13       21.17     11.91 o 
   0  13  15       19.40       28.77     12.57 o 
   1  13  15        0.04       -6.28     22.49 o 
   2  13  15        1.22       -8.60     12.57 o 
  -3  14  15       47.66       56.89     13.23 o 
  -2  14  15        0.02        4.96     24.14 o 
  -1  14  15       23.98       12.90     24.81 o 
   0  14  15       38.97       50.27     12.90 o 
  -8   0  16       29.12       29.77     11.91 o 
  -7   0  16      118.82      131.98     13.23 o 
  -6   0  16        0.28       -0.99     19.84 o 
  -5   0  16       28.89       17.20      9.26 o 
  -4   0  16        0.14       -2.98     17.20 o 
  -3   0  16      476.77      453.10     14.23 o 
  -2   0  16       61.57       51.93      8.93 o 
  -1   0  16      306.68      264.38     11.58 o 
   0   0  16      174.00      186.25     10.92 o 
   1   0  16      183.46      148.87     10.59 o 
   2   0  16       36.77       19.18      9.59 o 
   3   0  16        9.72        6.28     19.18 o 
   4   0  16       45.59       49.61     11.58 o 
   5   0  16      165.15      216.01     14.56 o 
  -8   1  16       31.20       28.11     12.90 o 
  -7   1  16       38.78       42.34     10.91 o 
  -6   1  16      141.38      114.12     12.24 o 
  -5   1  16       91.44       95.59     10.25 o 
  -4   1  16       87.32       87.98     10.25 o 
  -3   1  16       65.59       54.24      8.93 o 
  -2   1  16        1.58       18.85      8.60 o 
  -1   1  16      194.35      200.81     11.25 o 
   0   1  16      425.53      380.59     13.24 o 
   1   1  16        8.01       30.10      8.93 o 
   2   1  16       17.63       29.77      8.93 o 
   3   1  16       66.11       73.76     10.25 o 
   4   1  16       61.93        4.63     23.15 o 
   5   1  16       62.69       64.50     12.57 o 
  -8   2  16        6.93        2.65     22.49 o 
  -7   2  16       35.99       53.58     11.91 o 
  -6   2  16        3.17      -20.17     20.17 o 
  -5   2  16        5.40      -18.19     19.84 o 
  -4   2  16       27.02       26.13      8.93 o 
  -3   2  16        0.09        3.64     17.86 o 
  -2   2  16        0.03       -3.31      8.27 o 
  -1   2  16      217.19      230.60     10.92 o 
   0   2  16      353.92      338.85     12.91 o 
   1   2  16      160.53      167.06     11.25 o 
   2   2  16        0.04        7.94     18.85 o 
   3   2  16       36.51       67.80     10.25 o 
   4   2  16      328.10      317.97     16.21 o 
   5   2  16      131.85      141.57     13.89 o 
  -8   3  16        4.25       -1.98     11.91 o 
  -7   3  16       12.10       22.16     11.91 o 
  -6   3  16      185.60      181.95     12.90 o 
  -5   3  16       93.32       89.97     10.92 o 
  -4   3  16      123.42      105.85     10.25 o 
  -3   3  16       11.52       11.91      8.93 o 
  -2   3  16        0.15      -18.52     18.52 o 
  -1   3  16      105.72       82.03      9.26 o 
   0   3  16      126.12      111.81     10.59 o 
   1   3  16        8.42        0.00     18.85 o 
   2   3  16        6.42       12.24      9.26 o 
   3   3  16       38.32        3.31     20.84 o 
   4   3  16        1.02       17.20     10.91 o 
   5   3  16        0.07        0.00     23.48 o 
  -7   4  16        1.49        3.97     11.58 o 
  -6   4  16       90.94      107.83     12.90 o 
  -5   4  16      353.98      271.00     13.57 o 
  -4   4  16      361.32      308.07     13.24 o 
  -3   4  16      120.63      105.19      9.92 o 
  -2   4  16      165.08      175.00     11.25 o 
  -1   4  16      357.17      360.69     13.24 o 
   0   4  16       49.90       54.90      9.92 o 
   1   4  16       26.15       16.54      9.26 o 
   2   4  16       69.77       67.81     10.58 o 
   3   4  16        4.61        2.32     10.58 o 
   4   4  16       26.94      -10.58     21.50 o 
   5   4  16        5.55       19.18     11.24 o 
  -7   5  16        8.86       -5.95     19.84 o 
  -6   5  16       50.36       41.67     11.58 o 
  -5   5  16      279.91      271.30     14.23 o 
  -4   5  16        0.17        9.92     19.51 o 
  -3   5  16       71.30       85.01     10.58 o 
  -2   5  16      908.91      935.60     28.48 o 
  -1   5  16       94.80      116.10      9.92 o 
   0   5  16        4.46       -3.31      9.59 o 
   1   5  16      171.70      148.20     11.91 o 
   2   5  16      104.44      128.34     11.25 o 
   3   5  16       39.57       12.24     23.81 o 
   4   5  16       36.25       37.37     12.57 o 
   5   5  16       18.04      -16.87     23.48 o 
  -7   6  16        0.92       -4.96     21.50 o 
  -6   6  16        4.03        6.95     21.50 o 
  -5   6  16       39.10       24.81     10.91 o 
  -4   6  16       65.17       59.54     10.25 o 
  -3   6  16      264.87      246.49     13.23 o 
  -2   6  16       13.47       20.84      9.26 o 
  -1   6  16       29.61      -16.21     21.50 o 
   0   6  16       35.68       37.70      9.92 o 
   1   6  16        5.17      -19.84     19.84 o 
   2   6  16       18.04        8.60     10.25 o 
   3   6  16        5.57       10.25     20.17 o 
   4   6  16        3.94       -5.95     21.17 o 
   5   6  16       27.58       11.91     23.81 o 
  -7   7  16       19.65       26.13     12.24 o 
  -6   7  16        0.39       -9.59     22.82 o 
  -5   7  16       12.26       37.70     10.91 o 
  -4   7  16      103.01       67.15     12.24 o 
  -3   7  16       30.74       26.13     10.25 o 
  -2   7  16        0.53        1.98     19.84 o 
  -1   7  16       33.16       24.47      9.92 o 
   0   7  16       40.81       28.44     10.25 o 
   1   7  16       20.32       30.10      9.59 o 
   2   7  16       10.67       -6.61     20.84 o 
   3   7  16       40.69       61.19     11.91 o 
   4   7  16        3.42        4.96     22.82 o 
  -6   8  16        5.42      -23.15     23.15 o 
  -5   8  16       10.48       11.58     22.16 o 
  -4   8  16        0.15       23.48     10.58 o 
  -3   8  16       32.54       38.70     10.25 o 
  -2   8  16        8.86       12.24      9.92 o 
  -1   8  16       71.17       60.86     10.92 o 
   0   8  16      152.41      160.44     12.24 o 
   1   8  16        1.84        9.59     19.18 o 
   2   8  16        9.80       -3.31     21.83 o 
   3   8  16        2.51       17.20     11.58 o 
   4   8  16       17.22       26.13     11.91 o 
  -6   9  16        6.63      -16.21     23.15 o 
  -5   9  16        0.00       -3.64     22.16 o 
  -4   9  16      176.53      164.41     14.22 o 
  -3   9  16       41.51      -23.15     23.15 o 
  -2   9  16        1.06       -7.61     21.50 o 
  -1   9  16      330.37      285.22     14.89 o 
   0   9  16       17.59        3.31     22.16 o 
   1   9  16        8.36       10.91     11.24 o 
   2   9  16        6.58       27.45     10.58 o 
   3   9  16        9.05       11.24     22.82 o 
   4   9  16       57.78       10.58     23.48 o 
  -5  10  16        0.05        7.28     24.47 o 
  -4  10  16        1.90        8.93     11.58 o 
  -3  10  16      101.54       90.63     12.24 o 
  -2  10  16       12.15        4.63     22.82 o 
  -1  10  16       22.43       12.24     23.81 o 
   0  10  16       24.13       17.86     11.25 o 
   1  10  16       35.22       49.61     11.58 o 
   2  10  16        4.28      -15.87     22.82 o 
   3  10  16        1.55        1.32     11.91 o 
  -5  11  16       59.12       43.99     13.23 o 
  -4  11  16        0.80       -7.28     22.49 o 
  -3  11  16       17.28       21.17     11.58 o 
  -2  11  16       69.96       65.82     12.90 o 
  -1  11  16       27.31       30.76     12.57 o 
   0  11  16        0.09        0.00     21.50 o 
   1  11  16       21.64       21.17     11.24 o 
   2  11  16        0.01        7.61     21.17 o 
  -4  12  16       50.20       81.03     12.90 o 
  -3  12  16       12.26      -12.57     23.48 o 
  -2  12  16        4.83      -24.14     24.14 o 
  -1  12  16       11.62       16.87     12.24 o 
   0  12  16       31.46       30.76     12.24 o 
   1  12  16        8.05       11.58     23.15 o 
   2  12  16       15.10       22.82     13.23 o 
  -3  13  16       66.22       65.82     13.56 o 
  -2  13  16        2.06      -14.22     22.49 o 
  -1  13  16       10.46       36.38     12.24 o 
   0  13  16       28.98        0.00     25.47 o 
  -7   1  17       12.51        5.95     22.49 o 
  -6   1  17       31.92       35.39     11.58 o 
  -5   1  17        0.63       11.58     19.84 o 
  -4   1  17        1.78      -18.52     18.52 o 
  -3   1  17        2.05        2.32      8.60 o 
  -2   1  17      187.43      191.54     11.58 o 
  -1   1  17        1.34       10.25      8.60 o 
   0   1  17       12.61       18.52      9.59 o 
   1   1  17      313.70      334.85     13.57 o 
   2   1  17       80.80       93.28     10.58 o 
   3   1  17        0.00       27.45     10.25 o 
   4   1  17        9.50       -2.65     11.24 o 
   5   1  17       20.41       31.42     12.24 o 
  -7   2  17       15.64       24.80     11.24 o 
  -6   2  17       80.42       98.57     12.57 o 
  -5   2  17       64.95       47.63     11.25 o 
  -4   2  17       57.77       71.11     10.25 o 
  -3   2  17        0.19        9.59      8.60 o 
  -2   2  17      198.93      184.27     11.58 o 
  -1   2  17      268.39      288.18     12.90 o 
   0   2  17      105.41       96.26     10.92 o 
   1   2  17       64.47       82.03     10.58 o 
   2   2  17       19.99        2.65     10.25 o 
   3   2  17      129.33      119.08     12.57 o 
   4   2  17        0.01       -7.94     11.91 o 
   5   2  17        0.23       23.81     11.58 o 
  -7   3  17       95.16      106.18     13.23 o 
  -6   3  17       10.64      -13.89     21.83 o 
  -5   3  17        6.88       13.56     10.58 o 
  -4   3  17        9.54      -19.51     19.51 o 
  -3   3  17       40.07       23.48      9.59 o 
  -2   3  17       91.73       83.35      9.92 o 
  -1   3  17      156.41      121.74     11.25 o 
   0   3  17      136.84      125.70     11.25 o 
   1   3  17       11.31       -0.99     19.51 o 
   2   3  17      138.85      131.32     12.57 o 
   3   3  17       61.59       47.30     12.57 o 
   4   3  17       61.24       63.50     12.57 o 
  -7   4  17        0.76        9.92     22.49 o 
  -6   4  17        6.09       -8.27     23.15 o 
  -5   4  17       35.26       59.20     11.25 o 
  -4   4  17        4.56      -20.51     20.51 o 
  -3   4  17        3.11        1.98     18.19 o 
  -2   4  17        0.23       -2.98     16.87 o 
  -1   4  17       76.87       54.91     10.58 o 
   0   4  17       60.68       64.50      9.92 o 
   1   4  17       13.26       25.14      9.92 o 
   2   4  17      123.24      141.58     11.91 o 
   3   4  17        9.34        2.98     10.91 o 
   4   4  17       15.61       17.86     11.91 o 
  -7   5  17        1.08        4.96     22.49 o 
  -6   5  17        0.44        9.59     20.84 o 
  -5   5  17       40.65       43.66     11.58 o 
  -4   5  17       30.57      -13.89     13.89 o 
  -3   5  17       57.73       70.45     10.58 o 
  -2   5  17       12.02        7.94      9.92 o 
  -1   5  17       12.36       16.21      9.92 o 
   0   5  17      177.63      204.77     12.24 o 
   1   5  17        6.28       -1.98     20.17 o 
   2   5  17        1.46       20.17     10.58 o 
   3   5  17      101.68       99.89     12.90 o 
   4   5  17        0.24        6.28     21.17 o 
  -6   6  17        0.13        4.96     22.82 o 
  -5   6  17       48.35       40.35     12.24 o 
  -4   6  17       27.15       36.05     11.25 o 
  -3   6  17      394.99      333.56     14.23 o 
  -2   6  17      339.33      317.98     13.90 o 
  -1   6  17      215.88      206.11     12.24 o 
   0   6  17      211.99      192.54     12.57 o 
   1   6  17        2.92       11.91     20.51 o 
   2   6  17        4.68       -7.94     20.17 o 
   3   6  17        0.14      -10.91     21.17 o 
   4   6  17      106.26      112.79     14.22 o 
  -6   7  17        3.68        7.94     11.91 o 
  -5   7  17       13.65       21.17     11.91 o 
  -4   7  17       87.55       75.08     12.57 o 
  -3   7  17        0.06      -15.21     22.82 o 
  -2   7  17        1.63        7.61     21.50 o 
  -1   7  17        1.65        1.65     10.58 o 
   0   7  17       12.99       17.86     10.91 o 
   1   7  17      104.47      145.54     12.90 o 
   2   7  17        0.51      -19.84     20.84 o 
   3   7  17      120.96       88.65     13.23 o 
   4   7  17       63.10       66.48     13.23 o 
  -6   8  17        6.96        6.28     21.83 o 
  -5   8  17       25.73       48.95     11.91 o 
  -4   8  17        2.54      -19.51     23.15 o 
  -3   8  17        0.88       -5.62     20.84 o 
  -2   8  17        1.77      -22.16     22.16 o 
  -1   8  17        1.05      -13.23     21.50 o 
   0   8  17        3.14      -13.56     20.84 o 
   1   8  17       17.38       15.88     10.91 o 
   2   8  17        6.26      -23.48     23.48 o 
   3   8  17       13.14       25.80     11.91 o 
  -5   9  17        0.22      -22.82     22.82 o 
  -4   9  17       13.75      -10.91     24.80 o 
  -3   9  17      232.73      264.99     15.22 o 
  -2   9  17       13.34        6.95     21.17 o 
  -1   9  17       54.28       42.01     11.58 o 
   0   9  17       10.69      -16.21     23.48 o 
   1   9  17       87.21       80.04     12.90 o 
   2   9  17       22.74       62.84     12.24 o 
   3   9  17       55.11       50.27     13.56 o 
  -5  10  17        0.41      -10.25     27.12 o 
  -4  10  17       10.04       -1.32     24.14 o 
  -3  10  17       13.40       27.78     12.24 o 
  -2  10  17      390.74      360.02     17.21 o 
  -1  10  17      218.92      242.82     15.22 o 
   0  10  17        9.48       21.50     11.91 o 
   1  10  17      141.11      124.71     13.56 o 
   2  10  17       19.43       10.25     22.82 o 
  -4  11  17        0.63      -10.25     23.48 o 
  -3  11  17       21.80      -18.85     25.14 o 
  -2  11  17      168.89      228.58     15.22 o 
  -1  11  17       98.85      101.88     13.89 o 
   0  11  17        0.41      -16.21     21.17 o 
   1  11  17       31.28       35.06     12.90 o 
  -3  12  17        1.25       15.21     13.23 o 
  -2  12  17      150.06      155.80     15.55 o 
  -1  12  17       34.05       16.54     12.90 o 
   0  12  17       26.77        7.94     22.82 o 
  -7   0  18      159.92      130.00     14.22 o 
  -6   0  18      192.64      217.34     14.89 o 
  -5   0  18       36.83       33.40     11.58 o 
  -4   0  18      136.30      156.46     12.57 o 
  -3   0  18        1.12       14.88      9.59 o 
  -2   0  18        2.08       -2.98     18.19 o 
  -1   0  18       39.86       23.48      9.59 o 
   0   0  18     1193.87     1248.66     37.44 o 
   1   0  18      317.92      346.09     15.22 o 
   2   0  18      226.96      219.67     14.56 o 
   3   0  18       37.58       37.37     12.24 o 
   4   0  18       21.12        3.97     23.48 o 
  -7   1  18        1.56        7.61     21.83 o 
  -6   1  18        1.63      -10.91     22.16 o 
  -5   1  18       27.64        5.62     22.49 o 
  -4   1  18       54.97       26.79     11.91 o 
  -3   1  18        1.36        6.28     18.19 o 
  -2   1  18       63.07       72.10     10.58 o 
  -1   1  18       71.95       82.03     11.25 o 
   0   1  18       40.86       34.07     10.58 o 
   1   1  18       93.87       78.72     12.24 o 
   2   1  18       99.81       59.21     12.24 o 
   3   1  18       78.84       78.72     12.57 o 
   4   1  18       39.58       45.64     12.57 o 
  -7   2  18        5.39       14.22     11.91 o 
  -6   2  18       13.10       24.80     11.58 o 
  -5   2  18       24.81        0.00     21.17 o 
  -4   2  18        0.28      -15.21     21.50 o 
  -3   2  18        2.63        2.98     17.86 o 
  -2   2  18       41.63       57.22     10.58 o 
  -1   2  18       48.27       28.44     10.58 o 
   0   2  18        0.24       -6.28     19.18 o 
   1   2  18        2.26      -20.51     20.51 o 
   2   2  18        0.88       17.53     10.91 o 
   3   2  18       30.04        8.60     12.57 o 
   4   2  18       36.17       46.30     11.91 o 
  -6   3  18       26.01      -25.80     25.80 o 
  -5   3  18        0.63       29.43     10.25 o 
  -4   3  18       77.36       60.53     12.24 o 
  -3   3  18      157.48      162.09     12.24 o 
  -2   3  18      181.52      199.15     11.91 o 
  -1   3  18      112.31      146.20     11.58 o 
   0   3  18        9.28       26.79     10.25 o 
   1   3  18        5.82       -5.62     20.84 o 
   2   3  18       93.15       85.34     12.24 o 
   3   3  18      197.99      209.07     14.89 o 
   4   3  18       12.15      -24.47     24.47 o 
  -6   4  18      217.93      190.88     14.89 o 
  -5   4  18       11.98      -22.82     22.82 o 
  -4   4  18        2.45      -14.55     19.84 o 
  -3   4  18      173.39      229.58     12.90 o 
  -2   4  18        8.22       16.21     10.25 o 
  -1   4  18      192.57      205.44     12.57 o 
   0   4  18       29.83       40.02     11.25 o 
   1   4  18      207.09      228.27     14.23 o 
   2   4  18      235.94      286.17     15.55 o 
   3   4  18        0.00        4.96     21.50 o 
   4   4  18        1.27      -21.17     22.49 o 
  -6   5  18        3.59       22.82     11.91 o 
  -5   5  18       82.63       86.00     12.57 o 
  -4   5  18       45.79       43.99     12.24 o 
  -3   5  18        5.48        4.30     11.58 o 
  -2   5  18      105.09       58.22     12.24 o 
  -1   5  18       71.10       59.54     11.91 o 
   0   5  18       31.72       -3.31     22.16 o 
   1   5  18       42.12       65.49     11.58 o 
   2   5  18      103.83       82.69     12.90 o 
   3   5  18       17.51       17.86     11.58 o 
  -6   6  18       62.84       74.42     12.90 o 
  -5   6  18        4.39       12.24     22.16 o 
  -4   6  18       14.11       12.90     22.82 o 
  -3   6  18       55.77       95.59     11.91 o 
  -2   6  18       45.26       26.13     11.25 o 
  -1   6  18       98.99       73.10     11.91 o 
   0   6  18       20.15      -13.56     20.51 o 
   1   6  18       68.98       86.66     12.24 o 
   2   6  18        1.20        3.64     10.91 o 
   3   6  18        1.91        7.28     11.58 o 
  -5   7  18        9.75       19.51     12.24 o 
  -4   7  18        9.76      -21.50     25.47 o 
  -3   7  18        0.14        9.26     21.17 o 
  -2   7  18       10.91        9.26     23.48 o 
  -1   7  18       52.37       77.06     12.24 o 
   0   7  18       83.25      122.05     12.57 o 
   1   7  18       35.74       28.11     11.91 o 
   2   7  18       10.97       20.84     11.58 o 
   3   7  18       56.78       47.30     12.57 o 
  -5   8  18        3.83        7.94     11.91 o 
  -4   8  18        0.80        7.28     22.16 o 
  -3   8  18       10.78       20.51     11.91 o 
  -2   8  18        2.00      -22.82     22.82 o 
  -1   8  18       21.14       42.66     11.58 o 
   0   8  18       43.73       51.93     12.24 o 
   1   8  18        0.80      -23.81     23.81 o 
   2   8  18        5.65      -10.25     23.81 o 
  -4   9  18       67.90       62.51     12.90 o 
  -3   9  18        2.10        6.61     11.58 o 
  -2   9  18        5.80       -3.64     22.82 o 
  -1   9  18       39.00       32.08     12.24 o 
   0   9  18        0.54        1.32     22.82 o 
   1   9  18      168.19      203.11     13.89 o 
   2   9  18        1.25       -4.63     12.24 o 
  -3  10  18        6.82       -4.96     23.81 o 
  -2  10  18       29.84       -2.65     23.48 o 
  -1  10  18       43.52       73.09     12.24 o 
   0  10  18      131.84      122.72     14.22 o 
   1  10  18        0.28      -23.15     23.15 o 
  -2  11  18        4.30        7.61     12.57 o 
  -1  11  18       21.95       36.05     12.57 o 
  -6   1  19        0.93       11.58     24.47 o 
  -5   1  19      156.59      133.31     13.89 o 
  -4   1  19      121.36      108.16     12.90 o 
  -3   1  19        2.76       12.24     21.17 o 
  -2   1  19      246.68      240.52     14.23 o 
  -1   1  19        7.52        0.00     22.16 o 
   0   1  19       15.28       25.14     10.91 o 
   1   1  19        4.13      -21.83     21.83 o 
   2   1  19      120.17      136.28     13.89 o 
   3   1  19       56.80       56.56     12.90 o 
  -6   2  19        2.43      -10.25     23.81 o 
  -5   2  19       24.85       42.33     11.91 o 
  -4   2  19       61.09       58.54     12.24 o 
  -3   2  19      172.07      149.19     13.89 o 
  -2   2  19        0.52      -21.17     21.17 o 
  -1   2  19        3.91        0.00     22.16 o 
   0   2  19       46.46       39.36     11.91 o 
   1   2  19        8.47       11.58     21.83 o 
   2   2  19      188.98      203.12     14.89 o 
   3   2  19        3.30        0.33     11.58 o 
  -6   3  19       29.38       30.76     12.57 o 
  -5   3  19       15.81       -2.32     25.14 o 
  -4   3  19       15.98       18.85     11.58 o 
  -3   3  19      209.63      216.69     14.56 o 
  -2   3  19        0.15       15.54     10.58 o 
  -1   3  19       86.28       74.42     11.91 o 
   0   3  19        0.45        2.65     11.24 o 
   1   3  19      163.31      191.20     13.23 o 
   2   3  19        1.33       -4.96     21.50 o 
   3   3  19       12.74       12.24     12.57 o 
  -5   4  19       18.01        9.92     22.49 o 
  -4   4  19        4.96       15.21     11.24 o 
  -3   4  19        0.00      -12.57     21.83 o 
  -2   4  19        3.71        7.28     10.91 o 
  -1   4  19      118.59      141.24     13.23 o 
   0   4  19        0.83        3.64     21.50 o 
   1   4  19       35.97       50.60     11.58 o 
   2   4  19       76.62      119.07     13.23 o 
   3   4  19       58.91       63.17     12.57 o 
  -5   5  19        6.01        3.64     22.16 o 
  -4   5  19        0.25      -21.83     22.49 o 
  -3   5  19       11.39       13.56     11.58 o 
  -2   5  19        0.71       -4.63     19.51 o 
  -1   5  19        3.18        0.00     21.50 o 
   0   5  19       14.47       29.10     10.91 o 
   1   5  19       54.56       64.50     12.24 o 
   2   5  19       40.96        8.93     22.82 o 
  -5   6  19        1.52      -22.82     22.82 o 
  -4   6  19       20.38       12.90     11.91 o 
  -3   6  19      101.82       88.98     13.23 o 
  -2   6  19        7.68       10.58     21.50 o 
  -1   6  19       38.13       64.83     11.91 o 
   0   6  19        1.94      -22.16     22.16 o 
   1   6  19        5.73        2.32     11.24 o 
   2   6  19        5.96        2.65     23.81 o 
  -4   7  19       25.60       22.82     12.57 o 
  -3   7  19      100.40       89.97     13.89 o 
  -2   7  19       60.71       49.28     12.57 o 
  -1   7  19        4.00       23.15     11.24 o 
   0   7  19        1.46        8.93     11.24 o 
   1   7  19        3.66       12.57     11.24 o 
  -4   8  19      116.32      115.44     14.55 o 
  -3   8  19        2.23        9.26     11.91 o 
  -2   8  19       15.04       25.47     12.24 o 
  -1   8  19       17.89        1.65     12.24 o 
   0   8  19        0.72       -2.65     23.15 o 
   1   8  19       68.90       77.07     12.90 o 
  -3   9  19       49.90       35.72     13.23 o 
  -2   9  19       14.82        5.29     24.14 o 
  -1   9  19        0.53        1.32     22.82 o 
   0   9  19      114.35      113.46     14.22 o 
  -5   0  20      179.40      173.01     14.56 o 
  -4   0  20       18.73      -22.16     24.47 o 
  -3   0  20       85.92       77.73     11.91 o 
  -2   0  20      130.85      116.44     13.56 o 
  -1   0  20        3.63        3.64     20.51 o 
   0   0  20      113.47      114.78     13.23 o 
   1   0  20       21.31       -1.32     23.81 o 
   2   0  20       20.74       17.86     12.24 o 
  -5   1  20       12.38        1.32     23.48 o 
  -4   1  20        2.56      -14.88     22.82 o 
  -3   1  20        1.17      -22.49     22.49 o 
  -2   1  20       40.68       47.96     11.91 o 
  -1   1  20       63.92       40.35     12.24 o 
   0   1  20      129.46      156.46     13.56 o 
   1   1  20        2.17      -22.49     22.49 o 
   2   1  20        5.74        5.29     23.48 o 
  -5   2  20       12.60        2.65     24.14 o 
  -4   2  20       90.87       72.11     12.90 o 
  -3   2  20       84.87      118.41     13.23 o 
  -2   2  20       90.73       99.56     13.23 o 
  -1   2  20       69.45       84.01     12.24 o 
   0   2  20        0.99       16.87     11.91 o 
   1   2  20       28.10       43.99     12.24 o 
   2   2  20        7.41        9.26     24.47 o 
  -5   3  20       46.74       28.44     12.90 o 
  -4   3  20       11.47      -23.81     23.81 o 
  -3   3  20        0.03      -22.16     22.16 o 
  -2   3  20        5.70       -8.27     22.49 o 
  -1   3  20        4.13       17.86     11.58 o 
   0   3  20       11.13      -25.80     25.80 o 
   1   3  20        5.63       14.55     11.91 o 
   2   3  20       34.25       45.97     12.90 o 
  -4   4  20       13.94       21.83     11.91 o 
  -3   4  20        5.39       32.74     11.24 o 
  -2   4  20       35.31       53.58     12.57 o 
  -1   4  20      182.57      163.09     13.89 o 
   0   4  20       23.59       -8.60     23.15 o 
   1   4  20       56.80       44.65     12.57 o 
  -4   5  20        0.22       -3.97     24.14 o 
  -3   5  20        6.59        4.30     12.24 o 
  -2   5  20       32.51        6.28     22.16 o 
  -1   5  20      147.11      153.82     13.56 o 
   0   5  20        4.99       27.12     11.58 o 
   1   5  20       24.73       28.11     11.91 o 
  -3   6  20       22.06        2.65     23.15 o 
  -2   6  20       77.94       96.58     13.56 o 
  -1   6  20        0.32       15.54     11.91 o 
   0   6  20        2.88        8.60     11.58 o 
  -3   7  20        4.75      -25.80     25.80 o 
  -2   7  20        0.04        0.00     22.82 o 
  -1   7  20       43.23       54.24     13.23 o 
   0   7  20        4.09      -10.58     24.47 o 
  -3   1  21       10.62       11.58     21.83 o 
  -2   1  21        3.17       11.91     11.91 o 
  -1   1  21       48.95       37.71     12.24 o 
   0   1  21       13.62        8.93     23.48 o 
  -3   2  21       37.75       23.15     12.90 o 
  -2   2  21        0.99        3.97     23.48 o 
  -1   2  21        8.32       -3.97     24.14 o 
   0   2  21        4.43      -24.14     24.14 o 
  -3   3  21        0.12       -2.65     22.49 o 
  -2   3  21       93.96       92.94     13.56 o 
  -1   3  21       21.48       11.58     12.90 o 
   0   3  21       15.14       -5.29     23.15 o 
  -2   4  21        7.29      -24.80     24.80 o 
  -1   4  21       77.98       81.04     13.56 o 
                                                 
